# Supplementary material for: Disodium tricopper(II) tetra­kis[selenate(IV)] tetra­hydrate
Source: Acta Crystallogr Sect E Struct Rep Online. 2008 Oct 25;64(Pt 11):i78. doi: 10.1107/S160053680803434X (PMC2959769; doi:10.1107/S160053680803434X)
Supplement: Supplementary file 1 [file e-64-00i78-sup1.cif]

##############################################################################
###                                                                        ###
###        Electronic paper (Acta Crystallographica Section E)             ###
###                                                                        ###
##############################################################################
#                                                                            #
# This CIF contains the data in a paper accepted for publication in Acta     #
# Crystallographica Section E. It conforms to the requirements of Notes      #
# for Authors for Section E, and has been peer reviewed under the auspices   #
# of the IUCr Commission on Journals.                                        #
#                                                                            #
# Full details of the Crystallographic Information File format               #
# are given in the paper "The Crystallographic Information File (CIF):       #
# a New Standard Archive File for Crystallography" by S. R. Hall, F. H.      #
# Allen and I. D. Brown [Acta Cryst. (1991), A47, 655-685].                  #
#                                                                            #
# The current version of the core CIF dictionary is obtainable from          #
# ftp://ftp.iucr.org/pub/cif_core.dic. The current version number is 2.4.    #
#                                                                            #
# Software is freely available for graphical display of the structure(s) in  #
# this CIF.  For information consult the CIF home page http://www.iucr.org/  #
# cif/home.html                                                              #
#                                                                            #
# This file may be used for bona fide research purposes within the           #
# scientific community so long as proper attribution is given to the journal # 
# article from which it was obtained.                                        #
#                                                                            #
##############################################################################
                                             
data_I
_audit_creation_method     SHELXL-97
_chemical_name_systematic
;
disodium tricopper(II) tetrakis[selenate(IV)] tetrahydrate
;
_chemical_name_common     ?
_chemical_formula_moiety     ?
_chemical_formula_sum     'Cu3 H8 Na2 O16 Se4'
_chemical_formula_structural     'Na2 Cu3 (Se O3)4 (H2 O)4'
_chemical_formula_iupac     'Na2 Cu3 (Se O3)4 (H2 O)4'
_chemical_formula_weight     816.50
_chemical_melting_point     ?
_symmetry_cell_setting     monoclinic
_symmetry_space_group_name_H-M     'P 21/c'
_symmetry_space_group_name_Hall     '-P 2ybc'
loop_
    _symmetry_equiv_pos_as_xyz
    'x, y, z'
    '-x, y+1/2, -z+1/2'
    '-x, -y, -z'
    'x, -y-1/2, z-1/2'
_cell_length_a     5.2218(5)
_cell_length_b     8.9863(6)
_cell_length_c     15.7960(11)
_cell_angle_alpha     90.00
_cell_angle_beta     92.071(4)
_cell_angle_gamma     90.00
_cell_volume     740.74(10)
_cell_formula_units_Z     2
_cell_measurement_reflns_used     986
_cell_measurement_theta_min     2.58
_cell_measurement_theta_max     22.78
_cell_measurement_temperature     296(2)
_exptl_crystal_description     rod
_exptl_crystal_colour     'light blue'
_exptl_crystal_size_max     0.15
_exptl_crystal_size_mid     0.10
_exptl_crystal_size_min     0.10
_exptl_crystal_density_diffrn     3.661
_exptl_crystal_density_meas     ?
_exptl_crystal_density_method     'not measured'
_exptl_crystal_F_000     762
_exptl_absorpt_coefficient_mu     14.239
_exptl_absorpt_correction_type     'multi-scan'
_exptl_absorpt_process_details     '(SADABS; Sheldrick, 2004)'
_exptl_absorpt_correction_T_min     0.2039
_exptl_absorpt_correction_T_max     0.2501
_exptl_special_details
;
;
_diffrn_ambient_temperature     296(2)
_diffrn_radiation_type     MoK\a
_diffrn_radiation_wavelength     0.71073
_diffrn_radiation_source     'fine-focus sealed tube'
_diffrn_radiation_monochromator     graphite
_diffrn_measurement_device_type     'Bruker SMART CCD'
_diffrn_measurement_method     '\w'
_diffrn_detector_area_resol_mean     ?
_diffrn_reflns_number     6010
_diffrn_reflns_av_R_equivalents     0.0266
_diffrn_reflns_av_sigmaI/netI     0.0318
_diffrn_reflns_theta_min     2.58
_diffrn_reflns_theta_max     29.98
_diffrn_reflns_theta_full     29.98
_diffrn_measured_fraction_theta_max     0.991
_diffrn_measured_fraction_theta_full     0.991
_diffrn_reflns_limit_h_min     -7
_diffrn_reflns_limit_h_max     7
_diffrn_reflns_limit_k_min     -12
_diffrn_reflns_limit_k_max     12
_diffrn_reflns_limit_l_min     -21
_diffrn_reflns_limit_l_max     22
_diffrn_standards_number     0
_diffrn_standards_interval_count     .
_diffrn_standards_interval_time     .
_diffrn_standards_decay_%     ?
_refine_special_details
;
Refinement of <i>F</i>\^2\^ against ALL reflections. The weighted
<i>R</i>-factor <i>wR</i> and goodness of fit <i>S</i> are based on
<i>F</i>\^2\^, conventional <i>R</i>-factors <i>R</i> are based on <i>F</i>,
with <i>F</i> set to zero for negative <i>F</i>\^2\^. The threshold expression
of <i>F</i>\^2\^ > \s(<i>F</i>\^2\^) is used only for calculating
<i>R</i>-factors(gt) <i>etc</i>. and is not relevant to the choice of
reflections for refinement. <i>R</i>-factors based on <i>F</i>\^2\^ are
statistically about twice as large as those based on <i>F</i>, and <i>R</i>-
factors based on ALL data will be even larger.
;
_reflns_number_total     2142
_reflns_number_gt     2065
_reflns_threshold_expression     I>2\s(I)
_refine_ls_structure_factor_coef     Fsqd
_refine_ls_matrix_type     full
_refine_ls_R_factor_all     0.0343
_refine_ls_R_factor_gt     0.0328
_refine_ls_wR_factor_gt     0.0675
_refine_ls_wR_factor_ref     0.0684
_refine_ls_goodness_of_fit_ref     1.121
_refine_ls_restrained_S_all     1.121
_refine_ls_number_reflns     2142
_refine_ls_number_parameters     115
_refine_ls_number_restraints     0
_refine_ls_hydrogen_treatment     mixed
_refine_ls_weighting_scheme     calc
_refine_ls_weighting_details
              'w=1/[\s^2^(Fo^2^)+(0.0202P)^2^+3.7977P] where P=(Fo^2^+2Fc^2^)/3'
_atom_sites_solution_hydrogens     geom
_atom_sites_solution_primary     direct
_atom_sites_solution_secondary     difmap
_refine_ls_shift/su_max     0.001
_refine_ls_shift/su_mean     0.000
_refine_diff_density_max     0.770
_refine_diff_density_min     -1.020
_refine_ls_extinction_method     none
_refine_ls_extinction_coef     ?
loop_
    _atom_type_symbol
    _atom_type_description
    _atom_type_scat_dispersion_real
    _atom_type_scat_dispersion_imag
    _atom_type_scat_source
    'H' 'H' 0.0000 0.0000
                         'International Tables Vol C Tables 4.2.6.8 and 6.1.1.4'
    'Cu' 'Cu' 0.3201 1.2651
                         'International Tables Vol C Tables 4.2.6.8 and 6.1.1.4'
    'Na' 'Na' 0.0362 0.0249
                         'International Tables Vol C Tables 4.2.6.8 and 6.1.1.4'
    'O' 'O' 0.0106 0.0060
                         'International Tables Vol C Tables 4.2.6.8 and 6.1.1.4'
    'Se' 'Se' -0.0929 2.2259
                         'International Tables Vol C Tables 4.2.6.8 and 6.1.1.4'
_computing_data_collection     'SMART (Bruker, 2001)'
_computing_cell_refinement     'SAINT (Bruker, 2001)'
_computing_data_reduction     'SAINT (Bruker, 2001)'
_computing_structure_solution     'SHELXS97 (Sheldrick, 2008)'
_computing_structure_refinement     'SHELXL97 (Sheldrick, 2008)'
_computing_molecular_graphics
                   'ORTEP-3 (Farrugia, 1997) and DIAMOND (Crystal Impact, 2004)'
_computing_publication_material     'WinGX (Farrugia, 1999)'
loop_
    _atom_site_type_symbol
    _atom_site_label
    _atom_site_fract_x
    _atom_site_fract_y
    _atom_site_fract_z
    _atom_site_U_iso_or_equiv
    _atom_site_adp_type
    _atom_site_calc_flag
    _atom_site_refinement_flags
    _atom_site_occupancy
    _atom_site_disorder_assembly
    _atom_site_disorder_group
    Se Se1 0.20254(7) 0.28287(4) 0.09687(2) 0.01090(10) Uani d . 1 . .
    Se Se2 -0.79415(7) 0.53958(5) 0.27304(2) 0.01476(11) Uani d . 1 . .
    Cu Cu1 0.0000 0.0000 0.0000 0.01381(14) Uani d S 1 . .
    Cu Cu2 -0.29891(8) 0.42910(6) 0.17116(3) 0.01266(11) Uani d . 1 . .
    O O1 -1.0733(5) 0.4403(4) 0.27181(18) 0.0207(6) Uani d . 1 . .
    O O2 -0.0088(5) 0.4276(3) 0.09497(18) 0.0153(5) Uani d . 1 . .
    O O3 -0.5831(5) 0.4016(3) 0.24757(18) 0.0165(5) Uani d . 1 . .
    O O4 0.1289(6) 0.2058(3) 0.00011(18) 0.0166(5) Uani d . 1 . .
    O O5 -0.3653(7) 0.6725(4) 0.1392(2) 0.0209(6) Uani d . 1 . .
    O O6 0.2781(6) -0.0756(4) 0.07804(19) 0.0199(6) Uani d . 1 . .
    O O7 0.4702(5) 0.3793(3) 0.07309(17) 0.0149(5) Uani d . 1 . .
    O O8 -0.7371(6) 0.5600(4) 0.3773(2) 0.0272(7) Uani d . 1 . .
    Na Na1 0.7415(3) 0.3619(2) -0.04070(11) 0.0226(4) Uani d . 1 . .
    H H1 -0.277(15) 0.707(9) 0.104(5) 0.050 Uiso d . 1 . .
    H H2 -0.372(14) 0.748(9) 0.174(5) 0.050 Uiso d . 1 . .
    H H4 0.226(15) -0.063(9) 0.131(5) 0.050 Uiso d . 1 . .
    H H3 0.437(15) -0.049(9) 0.088(5) 0.050 Uiso d . 1 . .
loop_
    _atom_site_aniso_label
    _atom_site_aniso_U_11
    _atom_site_aniso_U_22
    _atom_site_aniso_U_33
    _atom_site_aniso_U_12
    _atom_site_aniso_U_13
    _atom_site_aniso_U_23
    Se1 0.01040(17) 0.01286(18) 0.00949(17) -0.00189(12) 0.00133(12)
                                                                    -0.00064(12)
    Se2 0.01172(18) 0.0176(2) 0.01500(18) 0.00083(13) 0.00180(13) -0.00071(14)
    Cu1 0.0139(3) 0.0124(3) 0.0149(3) -0.0023(2) -0.0030(2) -0.0004(2)
    Cu2 0.0085(2) 0.0195(2) 0.0101(2) 0.00022(17) 0.00143(15) -0.00087(17)
    O1 0.0097(12) 0.0415(19) 0.0110(12) -0.0042(12) 0.0007(10) -0.0034(12)
    O2 0.0107(12) 0.0208(14) 0.0146(12) 0.0036(10) 0.0042(10) 0.0019(11)
    O3 0.0137(12) 0.0207(14) 0.0152(12) 0.0002(11) 0.0044(10) 0.0009(11)
    O4 0.0211(14) 0.0166(13) 0.0121(12) -0.0080(11) 0.0015(10) -0.0022(10)
    O5 0.0298(16) 0.0117(14) 0.0215(15) -0.0011(12) 0.0048(13) -0.0013(11)
    O6 0.0177(14) 0.0280(17) 0.0138(13) 0.0011(12) -0.0030(11) -0.0043(12)
    O7 0.0099(11) 0.0215(14) 0.0135(12) -0.0054(10) 0.0010(9) -0.0021(11)
    O8 0.0190(14) 0.045(2) 0.0176(14) -0.0028(14) 0.0012(12) -0.0149(14)
    Na1 0.0193(8) 0.0307(10) 0.0177(8) 0.0015(7) 0.0015(6) 0.0005(7)
_geom_special_details
;
All e.s.d.'s (except the e.s.d. in the dihedral angle between two l.s. planes)
are estimated using the full covariance matrix. The cell e.s.d.'s are taken
into account individually in the estimation of e.s.d.'s in distances, angles
and torsion angles; correlations between e.s.d.'s in cell parameters are only
used when they are defined by crystal symmetry. An approximate (isotropic)
treatment of cell e.s.d.'s is used for estimating e.s.d.'s involving l.s.
planes.
;
loop_
    _geom_bond_atom_site_label_1
    _geom_bond_atom_site_label_2
    _geom_bond_site_symmetry_2
    _geom_bond_distance
    _geom_bond_publ_flag
    Se1 O7 . 1.698(3) y
    Se1 O2 . 1.705(3) y
    Se1 O4 . 1.709(3) y
    Se2 O8 . 1.673(3) y
    Se2 O1 . 1.708(3) y
    Se2 O3 . 1.717(3) y
    Cu1 O4 . 1.968(3) y
    Cu1 O4 3 1.968(3) ?
    Cu1 O6 . 1.990(3) y
    Cu1 O6 3 1.990(3) ?
    Cu1 O8 2_445 2.475(3) ?
    Cu1 O8 2_445 2.475(3) y
    Cu2 O1 1_655 1.947(3) y
    Cu2 O3 . 1.962(3) y
    Cu2 O2 . 1.968(3) y
    Cu2 O7 1_455 1.980(3) y
    Cu2 O5 . 2.268(3) y
    Na1 O7 . 2.333(4) ?
    Na1 O5 3_565 2.482(4) ?
    Na1 O2 3_665 2.519(4) ?
    Na1 O4 1_655 2.526(4) ?
    Na1 O2 1_655 2.537(3) ?
    Na1 O7 3_665 2.618(4) ?
    Na1 O6 3_655 2.641(4) ?
loop_
    _geom_angle_atom_site_label_1
    _geom_angle_atom_site_label_2
    _geom_angle_atom_site_label_3
    _geom_angle_site_symmetry_1
    _geom_angle_site_symmetry_3
    _geom_angle
    _geom_angle_publ_flag
    O7 Se1 O2 . . 98.30(14) ?
    O7 Se1 O4 . . 99.75(13) ?
    O2 Se1 O4 . . 99.71(14) ?
    O8 Se2 O1 . . 100.95(16) ?
    O8 Se2 O3 . . 102.54(16) ?
    O1 Se2 O3 . . 100.08(15) ?
    O4 Cu1 O4 . 3 180.00(6) ?
    O4 Cu1 O6 . . 94.50(13) ?
    O4 Cu1 O6 3 . 85.50(13) ?
    O4 Cu1 O6 . 3 85.50(13) ?
    O4 Cu1 O6 3 3 94.50(13) ?
    O6 Cu1 O6 . 3 180.00(14) ?
    O1 Cu2 O3 1_655 . 87.30(12) ?
    O1 Cu2 O2 1_655 . 92.48(12) ?
    O3 Cu2 O2 . . 172.34(13) ?
    O1 Cu2 O7 1_655 1_455 169.80(14) ?
    O3 Cu2 O7 . 1_455 90.00(12) ?
    O2 Cu2 O7 . 1_455 88.88(11) ?
    O1 Cu2 O5 1_655 . 102.39(14) ?
    O3 Cu2 O5 . . 98.36(13) ?
    O2 Cu2 O5 . . 89.17(12) ?
    O7 Cu2 O5 1_455 . 87.73(12) ?
    Se2 O1 Cu2 . 1_455 121.82(17) ?
    Se1 O2 Cu2 . . 120.42(16) ?
    Se1 O2 Na1 . 3_665 102.26(13) ?
    Cu2 O2 Na1 . 3_665 130.61(15) ?
    Se1 O2 Na1 . 1_455 98.62(14) ?
    Cu2 O2 Na1 . 1_455 97.75(12) ?
    Na1 O2 Na1 3_665 1_455 99.28(11) ?
    Se2 O3 Cu2 . . 124.02(17) ?
    Se1 O4 Cu1 . . 116.58(15) ?
    Se1 O4 Na1 . 1_455 98.94(14) ?
    Cu1 O4 Na1 . 1_455 104.54(13) ?
    Cu2 O5 Na1 . 3_565 97.49(13) ?
    Cu2 O5 H1 . . 116(6) ?
    Na1 O5 H1 3_565 . 94(5) ?
    Cu2 O5 H2 . . 129(5) ?
    Na1 O5 H2 3_565 . 116(5) ?
    H1 O5 H2 . . 100(7) ?
    Cu1 O6 Na1 . 3_655 99.94(13) ?
    Cu1 O6 H4 . . 107(5) ?
    Na1 O6 H4 3_655 . 109(5) ?
    Cu1 O6 H3 . . 133(5) ?
    Na1 O6 H3 3_655 . 110(5) ?
    H4 O6 H3 . . 97(7) ?
    Se1 O7 Cu2 . 1_655 115.16(15) ?
    Se1 O7 Na1 . . 131.60(16) ?
    Cu2 O7 Na1 1_655 . 104.37(12) ?
    Se1 O7 Na1 . 3_665 98.71(13) ?
    Cu2 O7 Na1 1_655 3_665 101.13(12) ?
    Na1 O7 Na1 . 3_665 99.95(12) ?
    O7 Na1 O5 . 3_565 90.14(12) ?
    O7 Na1 O2 . 3_665 124.83(13) ?
    O5 Na1 O2 3_565 3_665 108.41(12) ?
    O7 Na1 O4 . 1_655 110.09(12) ?
    O5 Na1 O4 3_565 1_655 134.38(13) ?
    O2 Na1 O4 3_665 1_655 93.18(11) ?
    O7 Na1 O2 . 1_655 69.01(10) ?
    O5 Na1 O2 3_565 1_655 158.39(13) ?
    O2 Na1 O2 3_665 1_655 80.72(11) ?
    O4 Na1 O2 1_655 1_655 62.06(10) ?
    O7 Na1 O7 . 3_665 80.06(12) ?
    O5 Na1 O7 3_565 3_665 70.66(11) ?
    O2 Na1 O7 3_665 3_665 60.11(10) ?
    O4 Na1 O7 1_655 3_665 150.69(12) ?
    O2 Na1 O7 1_655 3_665 99.14(11) ?
    O7 Na1 O6 . 3_655 102.55(12) ?
    O5 Na1 O6 3_565 3_655 73.44(11) ?
    O2 Na1 O6 3_665 3_655 132.30(12) ?
    O4 Na1 O6 1_655 3_655 62.63(11) ?
    O2 Na1 O6 1_655 3_655 115.47(12) ?
    O7 Na1 O6 3_665 3_655 144.02(11) ?
loop_
    _geom_hbond_atom_site_label_D
    _geom_hbond_atom_site_label_H
    _geom_hbond_atom_site_label_A
    _geom_hbond_site_symmetry_A
    _geom_hbond_distance_DH
    _geom_hbond_distance_HA
    _geom_hbond_distance_DA
    _geom_hbond_angle_DHA
    O5 H1 O4 3_565 0.80(8) 2.00(8) 2.786(4) 168(7)
    O5 H2 O3 2_455 0.87(8) 1.88(8) 2.746(4) 174(7)
    O6 H3 O8 2_545 0.87(8) 1.91(8) 2.758(5) 163(7)
    O6 H4 O1 2_445 0.89(8) 1.76(8) 2.641(4) 169(8)
data_global
_journal_date_recd_electronic     2008-09-09
_journal_date_accepted     2008-10-21
_journal_name_full     'Acta Crystallographica, Section E'
_journal_year     2008
_journal_volume     64
_journal_issue     11
_journal_page_first     i78
_journal_page_last     i78
_journal_paper_category     QI
_journal_coeditor_code     WM2197
_publ_contact_author_name     'Wei Liu'
_publ_contact_author_address
;
Institute of Material Science and Engineering, The Ocean University of China,
Qingdao,266100, People's Republic of China
;
_publ_contact_author_email     'weiliu@ouc.edu.cn'
_publ_contact_author_fax     ?
_publ_contact_author_phone     '086-0532-66781690'
_publ_section_title
;
Disodium tricopper(II) tetrakis[selenate(IV)] tetrahydrate
;
loop_
    _publ_author_name
    _publ_author_footnote
    _publ_author_address
    'Liu, Wei' .
;
Institute of Materials Science and Engineering, The Ocean University of China,
Qingdao 266100, People's Republic of China
;
    'Zhang, Lan' .
;
Institute of Materials Science and Engineering, The Ocean University of China,
Qingdao 266100, People's Republic of China
;
    'Hu, Kai' .
;
Department of Computer Science, Dezhou University, Shandong 253023,
People's Republic of China
;
    'Cao, Lixin' .
;
Institute of Materials Science and Engineering, The Ocean University of China,
Qingdao 266100, People's Republic of China
;
    'Su, Ge' .
;
Institute of Materials Science and Engineering, The Ocean University of China,
Qingdao 266100, People's Republic of China
;
    'Zhao, Jingtai' .
;
State Key Laboratory of High Performance Ceramics and Superfine Microstructure,
Shanghai Institute of Ceramics, Chinese Academy of Science, Shanghai 200050,
People's Republic of China
;
