# Supplementary material for: Disodium tricopper(II) tetra­kis[selenate(IV)] tetra­hydrate
Source: Acta Crystallogr Sect E Struct Rep Online. 2008 Oct 25;64(Pt 11):i78. doi: 10.1107/S160053680803434X (PMC2959769; doi:10.1107/S160053680803434X)
Supplement: Supplementary file 2 [file e-64-00i78-Isup2.hkl]

data_I
_shelx_title 'Na2[Cu3Se4O8(OH)8] in P 21/c'
_shelx_refln_list_code          4
_shelx_F_calc_maximum      357.16
_exptl_crystal_F_000       758.00
_reflns_d_resolution_high  0.7111
 
loop_
 _symmetry_equiv_pos_as_xyz
 'x, y, z'
 '-x, y+1/2, -z+1/2'
 '-x, -y, -z'
 'x, -y-1/2, z-1/2'
 
_cell_length_a     5.2218
_cell_length_b     8.9863
_cell_length_c    15.7960
_cell_angle_alpha  90.000
_cell_angle_beta   92.071
_cell_angle_gamma  90.000
 
_shelx_F_squared_multiplier     1.000
 
loop_
 _refln_index_h
 _refln_index_k
 _refln_index_l
 _refln_F_squared_calc
 _refln_F_squared_meas
 _refln_F_squared_sigma
 _refln_observed_status
   1   0   0     6389.94     6212.25     68.82 o
   2   0   0    47703.49    45957.26    494.19 o
   3   0   0      198.37      267.49     39.50 o
   4   0   0    19070.62    19528.07    435.99 o
   5   0   0     6789.58     6883.13    178.82 o
   6   0   0      700.26      552.64    138.20 o
   7   0   0      325.72      300.56     55.05 o
   1   1   0     1491.85     1418.61     91.95 o
   2   1   0     2625.03     2459.86     29.32 o
   3   1   0     1153.19     1206.15     50.84 o
   4   1   0     9572.10     9654.47    163.44 o
   5   1   0      355.11      306.30     42.82 o
   6   1   0     2380.52     2547.06     63.89 o
   7   1   0      144.81      132.54     33.26 o
   0   2   0    22269.58    19710.59    201.36 o
   1   2   0     1845.58     1776.12     82.22 o
   2   2   0       83.45      121.38     16.08 o
   3   2   0     9427.48     9375.77    100.11 o
   4   2   0     4479.80     4506.65     66.01 o
   5   2   0      143.82      140.66     20.76 o
   6   2   0      129.77      127.28     14.21 o
   7   2   0     1071.99     1217.93     62.19 o
   1   3   0    91608.65    82923.98    902.24 o
   2   3   0     3800.57     4192.67     54.99 o
   3   3   0    21819.40    22759.80    219.20 o
   4   3   0       78.78       72.68     18.85 o
   5   3   0      576.97      604.95     28.22 o
   6   3   0      952.14      950.46     81.61 o
   7   3   0      919.08      566.04     95.11 o
   0   4   0     6479.08     5729.33    113.56 o
   1   4   0    13887.77    13254.11    126.30 o
   2   4   0     1206.95     1231.99     34.33 o
   3   4   0     2743.68     2929.65     95.33 o
   4   4   0     1045.59      998.07     30.67 o
   5   4   0     8293.73     8539.25    135.36 o
   6   4   0      744.73      767.85     45.06 o
   1   5   0    10454.48    10040.18    113.15 o
   2   5   0      383.15      392.08     28.62 o
   3   5   0      927.74      947.45     61.04 o
   4   5   0      553.93      530.97     39.62 o
   5   5   0       91.35       96.99     10.54 o
   6   5   0       54.04       44.72      6.94 o
   0   6   0     4656.20     4565.83    116.65 o
   1   6   0     1146.87     1225.90     79.37 o
   2   6   0     5273.24     5283.71     86.26 o
   3   6   0       20.24       29.27      7.33 o
   4   6   0      113.49      123.72     10.19 o
   5   6   0     1249.54     1272.31     33.64 o
   6   6   0      148.53      114.24     21.88 o
   1   7   0     4642.33     4642.07    198.55 o
   2   7   0     1092.23     1079.12     62.24 o
   3   7   0     1110.84      974.06     71.30 o
   4   7   0     2624.01     2629.92    127.44 o
   5   7   0      478.09      353.24     49.30 o
   6   7   0      981.20     1028.42    118.27 o
   0   8   0     3668.88     3574.40    113.59 o
   1   8   0      122.91      150.41     14.51 o
   2   8   0     5740.18     6108.90    136.61 o
   3   8   0        7.25       27.50      6.08 o
   4   8   0       29.71       49.09      9.35 o
   5   8   0      425.72      302.58     48.41 o
   1   9   0     1181.76     1218.70    122.80 o
   2   9   0     1981.74     1918.66    236.95 o
   3   9   0      136.98      172.87     38.63 o
   4   9   0     3710.30     3683.71    174.06 o
   5   9   0        0.72        0.90      6.87 o
   0  10   0        0.47        0.00     20.34 o
   1  10   0      236.78      238.63     24.83 o
   2  10   0     1649.35     1647.00    173.84 o
   3  10   0       59.44       58.23     15.44 o
   4  10   0       22.49       26.28     10.41 o
   1  11   0     1954.26     2238.86    113.73 o
   2  11   0        6.81       20.67     11.74 o
   3  11   0      291.82      272.64     50.62 o
   0  12   0      922.41      922.79    166.94 o
   1  12   0       71.14       48.72     20.10 o
   2  12   0     2244.43     2652.93    211.03 o
  -7   1   1       21.13       20.02      6.53 o
  -6   1   1     4887.37     5078.55    178.46 o
  -5   1   1      354.20      383.05     46.32 o
  -4   1   1    21509.15    22378.23    288.25 o
  -3   1   1     2128.09     2073.48     46.53 o
  -2   1   1      986.68     1138.52     47.02 o
  -1   1   1      431.52      418.28     18.04 o
   0   1   1      216.58      195.52     11.29 o
   1   1   1    14372.91    12703.57    189.26 o
   2   1   1    14216.35    12465.68    127.67 o
   3   1   1      648.01      746.30     46.56 o
   4   1   1    16547.82    17266.83    387.14 o
   5   1   1     2131.89     2167.66     69.75 o
   6   1   1     6121.92     6644.11    130.16 o
   7   1   1        6.86       17.06      3.49 o
  -7   2   1      483.28      435.17     72.62 o
  -6   2   1      567.32      528.30     28.97 o
  -5   2   1     2054.95     2155.27     42.80 o
  -4   2   1     3092.86     3155.46     61.47 o
  -3   2   1     1683.04     1781.94     38.12 o
  -2   2   1       72.99      159.78     13.77 o
  -1   2   1     1194.79     1256.07     60.25 o
   0   2   1     6866.97     6907.02     82.10 o
   1   2   1      158.91      149.05     13.15 o
   2   2   1      792.63      898.10     43.79 o
   3   2   1     3500.59     3589.00     54.60 o
   4   2   1     1961.44     1953.63    101.61 o
   5   2   1     1735.37     1872.37     56.06 o
   6   2   1     1134.22     1193.54     31.49 o
   7   2   1     1312.31     1236.70     69.46 o
  -7   3   1      111.28       81.40     17.22 o
  -6   3   1      190.48      135.84     31.02 o
  -5   3   1     3379.50     3430.18     66.50 o
  -4   3   1     8251.20     8091.65    191.39 o
  -3   3   1      335.43      374.75     27.67 o
  -2   3   1     1176.34     1177.44    146.71 o
  -1   3   1       30.29       24.47      4.39 o
   0   3   1    22320.96    20564.33    244.32 o
   1   3   1     2819.92     2268.21     42.90 o
   2   3   1       17.34       39.61      3.76 o
   3   3   1      298.44      355.63     28.92 o
   4   3   1      774.32      757.78     40.17 o
   5   3   1     2567.03     2611.80     67.01 o
   6   3   1     1726.98     1803.68     52.98 o
   7   3   1      137.11      158.81     26.15 o
  -6   4   1      203.11      130.18     25.35 o
  -5   4   1    11144.34    11547.60    216.49 o
  -4   4   1     1202.50     1185.12     26.32 o
  -3   4   1    10900.84    11169.73    153.95 o
  -2   4   1     2463.65     2437.84     60.00 o
  -1   4   1       81.33      106.88     19.37 o
   0   4   1       85.39      108.19      9.26 o
   1   4   1     8323.73     7732.74     92.40 o
   2   4   1     4642.12     4662.05     98.10 o
   3   4   1    23320.86    22652.29    287.53 o
   4   4   1      151.07      134.19     25.16 o
   5   4   1     7980.27     8091.08    133.41 o
   6   4   1      385.63      366.75     64.85 o
  -6   5   1        8.35       17.71      3.56 o
  -5   5   1      905.72      948.41     41.24 o
  -4   5   1      660.48      602.98     49.92 o
  -3   5   1    16570.86    16664.38    233.46 o
  -2   5   1     1795.88     1797.51    156.10 o
  -1   5   1     4019.33     3801.42     59.92 o
   0   5   1      623.31      726.96     43.64 o
   1   5   1    13623.56    12726.65    341.06 o
   2   5   1    12722.69    12863.51    251.21 o
   3   5   1        5.16       17.64      5.83 o
   4   5   1       77.47       73.06      6.72 o
   5   5   1      563.64      584.02     14.15 o
   6   5   1      918.49      873.93     74.50 o
  -6   6   1     1731.65     1692.59     46.76 o
  -5   6   1     2164.98     2235.53     46.68 o
  -4   6   1     1616.11     1614.46     50.88 o
  -3   6   1     8418.60     8364.20    103.91 o
  -2   6   1      749.84      802.50     65.85 o
  -1   6   1     4228.15     4077.98     76.37 o
   0   6   1       90.65      126.39      9.27 o
   1   6   1     5830.38     5852.83    114.35 o
   2   6   1     1583.09     1636.88    178.37 o
   3   6   1      257.82      272.97     35.43 o
   4   6   1     2629.50     2665.48     71.54 o
   5   6   1      444.28      487.62     38.39 o
   6   6   1     2406.86     2453.03    122.18 o
  -6   7   1     6210.82     6013.34    418.02 o
  -5   7   1     2106.78     2133.06     58.26 o
  -4   7   1     1356.35     1413.45     38.20 o
  -3   7   1       42.53       36.16      6.18 o
  -2   7   1     1041.52     1068.78     74.64 o
  -1   7   1     2143.79     2267.73    118.06 o
   0   7   1     5711.13     5774.25    128.74 o
   1   7   1     2121.53     2066.01     62.83 o
   2   7   1     2831.47     3081.56    177.94 o
   3   7   1      235.38      237.25     29.35 o
   4   7   1    10964.12    11198.83    120.90 o
   5   7   1     2506.91     2516.21     81.78 o
   6   7   1      261.51      310.92     73.17 o
  -5   8   1     1543.88     1268.97     86.95 o
  -4   8   1     4406.47     4404.79    187.19 o
  -3   8   1       73.69       96.34      9.18 o
  -2   8   1     9968.50    10053.86    275.25 o
  -1   8   1      612.81      697.07     70.49 o
   0   8   1    15075.57    14822.69    218.24 o
   1   8   1     2074.87     2204.48    216.93 o
   2   8   1     3320.78     3484.66     86.63 o
   3   8   1     4883.58     4955.39    127.93 o
   4   8   1       64.24       44.38     32.13 o
   5   8   1     3118.73     2958.31    109.51 o
  -5   9   1      439.60      299.94     69.08 o
  -4   9   1      300.04      228.99     34.11 o
  -3   9   1     3495.48     3613.32    199.84 o
  -2   9   1     4475.62     4631.67    121.16 o
  -1   9   1      213.15      233.39     21.84 o
   0   9   1      167.51      210.72     17.54 o
   1   9   1     1506.61     1515.46    122.56 o
   2   9   1     1157.02     1214.90    139.94 o
   3   9   1     3956.25     4063.79    102.16 o
   4   9   1       98.39      115.42     17.54 o
   5   9   1      428.86      411.66     95.50 o
  -4  10   1       68.39       35.90     41.59 o
  -3  10   1        6.64       17.05     12.17 o
  -2  10   1       40.51       38.25      9.39 o
  -1  10   1     1483.57     1557.51    138.61 o
   0  10   1      818.41      803.77     72.78 o
   1  10   1     1354.63     1338.46    128.86 o
   2  10   1     1230.90     1162.34    162.28 o
   3  10   1     1700.27     1680.65    100.22 o
   4  10   1      989.45      701.97    156.89 o
  -3  11   1     1655.93     1035.15    312.20 o
  -2  11   1      255.96      230.85     76.16 o
  -1  11   1     5686.52     5958.43    491.76 o
   0  11   1     1454.28     1354.40    162.80 o
   1  11   1     1169.89     1124.89    156.75 o
   2  11   1      652.37      532.01    153.43 o
   3  11   1      906.87      594.33    207.49 o
  -2  12   1     1461.35      991.85    305.44 o
  -1  12   1        3.87        4.57     12.46 o
   0  12   1     1044.75      955.87    185.67 o
   1  12   1      138.90      171.84     34.01 o
   2  12   1       85.67       66.99     34.00 o
  -7   0   2      887.18      696.35    213.61 o
  -6   0   2     4706.85     5168.46    157.52 o
  -5   0   2      265.53      255.40     58.35 o
  -4   0   2     5527.79     5927.66    110.64 o
  -3   0   2      816.04      933.54     66.36 o
  -2   0   2    38155.89    36336.18    366.01 o
  -1   0   2     2482.12     2615.44     37.36 o
   0   0   2     1293.01     1394.79     64.37 o
   1   0   2     5627.84     4707.34     51.86 o
   2   0   2       22.59       26.87      4.13 o
   3   0   2     1089.32     1108.27     42.43 o
   4   0   2    15106.90    15681.57    350.90 o
   5   0   2       88.57       69.39     13.76 o
   6   0   2     1097.34     1229.00     77.86 o
   7   0   2      733.19      648.44     88.03 o
  -7   1   2     1581.00     1722.27    150.99 o
  -6   1   2       32.11       41.79      7.19 o
  -5   1   2     2378.91     2363.26     67.97 o
  -4   1   2     4761.77     4922.32     78.26 o
  -3   1   2     1718.41     1856.70     37.99 o
  -2   1   2    19323.26    19432.03    145.95 o
  -1   1   2     1209.02     1258.12     42.51 o
   0   1   2    20569.73    19480.49    138.68 o
   1   1   2    11531.17    10575.05    175.38 o
   2   1   2      369.02      276.31     17.61 o
   3   1   2     5789.43     6134.75     82.50 o
   4   1   2      406.19      437.11     46.18 o
   5   1   2     1235.29     1227.69     27.56 o
   6   1   2     1077.04     1095.61     32.50 o
   7   1   2       13.06       12.68      2.77 o
  -7   2   2      263.59      250.04     34.42 o
  -6   2   2      333.39      265.19     56.27 o
  -5   2   2     1216.15     1240.88     33.30 o
  -4   2   2     1914.29     1972.91     70.84 o
  -3   2   2    38504.44    38047.47    358.32 o
  -2   2   2    12165.68    11543.35    110.23 o
  -1   2   2    25793.07    25126.63    355.48 o
   0   2   2    24036.61    23116.48    237.90 o
   1   2   2    26186.97    22664.53    308.94 o
   2   2   2    40013.23    36611.34    530.07 o
   3   2   2       34.91      110.57     19.09 o
   4   2   2     1869.63     1948.66     30.10 o
   5   2   2       69.38       89.27     19.25 o
   6   2   2     1901.92     1940.73     37.11 o
  -7   3   2      498.17      412.52     62.65 o
  -6   3   2       69.52       67.84     10.39 o
  -5   3   2     4408.56     4403.92    103.48 o
  -4   3   2        8.51       14.30      4.81 o
  -3   3   2    13591.49    14262.85    149.72 o
  -2   3   2      131.78      215.87     15.43 o
  -1   3   2     7015.27     6892.98     87.62 o
   0   3   2     1757.06     1629.89     79.25 o
   1   3   2       66.20       81.17      7.81 o
   2   3   2      478.41      704.17     91.98 o
   3   3   2     2538.20     2644.47    128.73 o
   4   3   2      613.71      564.73     37.63 o
   5   3   2     3160.82     3412.18    108.94 o
   6   3   2      113.81       84.93      8.98 o
   7   3   2     3412.69     3398.61    179.93 o
  -6   4   2     1511.18     1419.41     61.48 o
  -5   4   2        0.22       35.67     13.21 o
  -4   4   2      460.93      445.79     36.27 o
  -3   4   2      948.24      929.74     55.18 o
  -2   4   2     7411.07     7151.20     85.35 o
  -1   4   2     5551.51     5519.69     79.22 o
   0   4   2       98.33      153.94     22.24 o
   1   4   2       36.27       75.28     11.86 o
   2   4   2     2243.73     2068.25     54.90 o
   3   4   2     5102.88     4949.29     70.70 o
   4   4   2      178.47      191.69     13.93 o
   5   4   2      293.21      319.23     23.03 o
   6   4   2       39.24       54.94     15.84 o
  -6   5   2      435.58      291.96     59.56 o
  -5   5   2       13.28       29.92     11.78 o
  -4   5   2     4173.40     4231.04     72.23 o
  -3   5   2     5622.36     5603.78     80.36 o
  -2   5   2    18159.55    18312.09    297.04 o
  -1   5   2    15340.56    14814.72    192.53 o
   0   5   2    19143.79    18066.18    203.43 o
   1   5   2    21088.18    20363.53    255.58 o
   2   5   2     3490.09     3337.40     76.43 o
   3   5   2     3450.33     3504.40     71.05 o
   4   5   2       55.08       68.71     10.15 o
   5   5   2     1128.04     1057.22    113.25 o
   6   5   2     1421.16     1561.17     80.18 o
  -6   6   2      623.67      374.86     68.31 o
  -5   6   2       25.97       52.44     10.44 o
  -4   6   2     4252.65     4216.26     93.27 o
  -3   6   2     1169.57     1071.60     70.45 o
  -2   6   2       45.41       52.35     10.23 o
  -1   6   2      753.19      761.13     60.62 o
   0   6   2     3887.76     3791.51     69.05 o
   1   6   2       16.05       31.58      6.96 o
   2   6   2     1849.48     2135.78    133.38 o
   3   6   2     4122.64     4074.70     74.21 o
   4   6   2      544.49      541.50    104.76 o
   5   6   2       91.28       84.33     10.80 o
   6   6   2     1747.21     1765.85     75.94 o
  -6   7   2      842.40      765.68    214.37 o
  -5   7   2        3.74       26.40     15.00 o
  -4   7   2     2307.15     2276.81     56.17 o
  -3   7   2      443.26      412.07     33.68 o
  -2   7   2     2367.11     2397.82    107.22 o
  -1   7   2     2719.41     2766.76    104.94 o
   0   7   2        1.53       17.61      5.70 o
   1   7   2     6210.26     6161.27    112.89 o
   2   7   2      142.75      178.46     17.41 o
   3   7   2     1230.21     1182.00     42.31 o
   4   7   2     1010.15     1020.77     36.64 o
   5   7   2      102.38       95.94     15.18 o
   6   7   2      691.32      635.63    327.14 o
  -5   8   2      221.62      161.15     19.62 o
  -4   8   2     3269.10     3337.77     76.44 o
  -3   8   2        5.50       17.30     12.46 o
  -2   8   2     1390.72     1410.50    114.14 o
  -1   8   2     4017.04     3976.24    279.64 o
   0   8   2     5634.15     5648.84    479.21 o
   1   8   2      636.66      635.83     72.25 o
   2   8   2      225.49      215.19     28.15 o
   3   8   2     1797.67     1824.67     71.02 o
   4   8   2      252.36      194.72     79.26 o
   5   8   2        2.16       13.11      7.13 o
  -5   9   2       16.58       18.54     14.85 o
  -4   9   2      717.45      578.47     62.72 o
  -3   9   2      111.82       93.26     11.85 o
  -2   9   2       26.48       39.61      5.37 o
  -1   9   2      115.27       97.14     10.97 o
   0   9   2      811.53      909.24     74.24 o
   1   9   2       24.90       50.19     15.19 o
   2   9   2     1097.61      942.12    104.04 o
   3   9   2      443.74      311.31     71.95 o
   4   9   2     1822.86     1822.37     90.48 o
   5   9   2      148.22      138.08     34.92 o
  -4  10   2       12.62       10.33      9.92 o
  -3  10   2      904.14      673.49    105.41 o
  -2  10   2       16.86       72.75     13.09 o
  -1  10   2     5245.14     5502.04    132.06 o
   0  10   2     3811.13     3865.54    124.08 o
   1  10   2        3.86       33.31     21.33 o
   2  10   2      614.91      590.21    106.83 o
   3  10   2       52.60       64.97     13.53 o
   4  10   2     1562.01     1595.13     72.49 o
  -3  11   2      958.94      878.50    141.81 o
  -2  11   2      833.85      617.72    172.62 o
  -1  11   2       32.05       40.81     12.80 o
   0  11   2      130.76      163.26     25.03 o
   1  11   2      368.77      339.47     57.33 o
   2  11   2      204.70      154.58     55.50 o
   3  11   2     1809.66     2044.11     98.02 o
  -2  12   2        5.56        0.00     19.39 o
  -1  12   2       47.81       36.64     20.02 o
   0  12   2      308.00      352.01     77.12 o
   1  12   2     2614.96     2735.24    130.67 o
   2  12   2       14.59       25.76     16.09 o
  -7   1   3     3094.05     3555.60    102.60 o
  -6   1   3     5272.59     5340.01    114.64 o
  -5   1   3     1489.91     1457.97     36.06 o
  -4   1   3     1306.57     1408.03     76.05 o
  -3   1   3     7195.15     6992.77     82.13 o
  -2   1   3     1469.58     1447.54     54.00 o
  -1   1   3     5211.58     5138.42     47.43 o
   0   1   3     7266.88     6659.80     54.39 o
   1   1   3     2493.35     2684.71     38.70 o
   2   1   3      348.54      406.93     30.49 o
   3   1   3    20112.51    19772.91    226.78 o
   4   1   3     5026.88     5024.32     82.76 o
   5   1   3      957.05     1026.36     19.31 o
   6   1   3        4.91       17.68      2.76 o
   7   1   3     1846.02     1636.36    330.73 o
  -7   2   3     1788.73     1797.25     86.85 o
  -6   2   3     4460.37     4581.73    121.32 o
  -5   2   3     2703.98     2738.15     59.46 o
  -4   2   3      364.88      405.88     39.29 o
  -3   2   3     2881.69     3095.96     62.34 o
  -2   2   3      498.66      563.75     36.76 o
  -1   2   3     2493.13     2977.58     35.54 o
   0   2   3     4533.04     4625.76     68.50 o
   1   2   3      261.70      277.54     20.69 o
   2   2   3     6584.62     6493.27    123.07 o
   3   2   3     4581.03     4522.80    106.19 o
   4   2   3     7986.97     8301.37    113.14 o
   5   2   3     1587.27     1607.59     39.22 o
   6   2   3      226.72      139.75     17.40 o
   7   2   3       70.61       47.56     21.21 o
  -7   3   3     2992.39     2643.75    236.58 o
  -6   3   3     3420.70     3567.05     75.21 o
  -5   3   3        1.88       39.81     13.88 o
  -4   3   3     1636.66     1801.72     97.33 o
  -3   3   3       45.35       67.88      5.79 o
  -2   3   3    12954.37    12792.70    123.39 o
  -1   3   3    19758.75    19140.94    202.16 o
   0   3   3        0.99       30.43     13.20 o
   1   3   3     9117.54     8679.96    117.24 o
   2   3   3      128.53      153.18     11.92 o
   3   3   3    21855.10    21238.78    482.56 o
   4   3   3    14018.69    13487.54    285.90 o
   5   3   3      832.28      882.96     73.24 o
   6   3   3     1195.28     1007.42    119.92 o
   7   3   3      157.00      156.31     25.88 o
  -6   4   3     2068.77     2118.36     64.93 o
  -5   4   3      353.18      291.74     46.08 o
  -4   4   3     1379.23     1401.68     62.38 o
  -3   4   3     1044.69      998.36     61.66 o
  -2   4   3     1884.14     1812.44     43.49 o
  -1   4   3     5362.11     4966.45     63.70 o
   0   4   3      113.16      151.00     21.72 o
   1   4   3     6184.90     5894.03     68.34 o
   2   4   3     2782.35     2883.56     70.48 o
   3   4   3       34.59       40.10      5.59 o
   4   4   3     4797.81     4880.55    134.20 o
   5   4   3        7.90        1.70      8.12 o
   6   4   3     1136.99     1130.74    122.75 o
  -6   5   3      282.13      223.57     25.11 o
  -5   5   3     1722.60     1718.82     49.61 o
  -4   5   3     1839.28     1881.71     48.46 o
  -3   5   3       85.11      106.15     19.11 o
  -2   5   3      903.74      894.31     69.85 o
  -1   5   3      129.44      152.09     14.00 o
   0   5   3     1161.82     1483.70    108.69 o
   1   5   3     9078.57     8792.09    115.35 o
   2   5   3     5197.83     5088.89     97.52 o
   3   5   3      680.94      672.32     51.64 o
   4   5   3      590.01      611.18     92.22 o
   5   5   3     1721.32     1762.08     73.48 o
   6   5   3     1100.79     1094.78    239.03 o
  -6   6   3     1697.67     1789.25     47.37 o
  -5   6   3     7702.98     7837.02    126.80 o
  -4   6   3       91.02       92.55      8.99 o
  -3   6   3     5957.67     5917.34     93.73 o
  -2   6   3     4636.51     4599.36     96.54 o
  -1   6   3     4488.56     4603.82     96.14 o
   0   6   3    18473.47    17848.96    296.81 o
   1   6   3      360.10      368.02     28.38 o
   2   6   3    26464.52    26946.56    505.88 o
   3   6   3     5842.97     5945.42     95.90 o
   4   6   3     7952.32     8054.65    158.46 o
   5   6   3     8402.87     8454.26    282.70 o
   6   6   3      494.44      448.68     86.56 o
  -6   7   3     1113.89      921.01     83.83 o
  -5   7   3     1209.75     1180.16     51.40 o
  -4   7   3     1017.93     1026.15     76.73 o
  -3   7   3      416.12      392.16     33.72 o
  -2   7   3    13345.12    13061.58    190.59 o
  -1   7   3     5905.27     5721.30     94.58 o
   0   7   3     2624.49     2606.22    245.00 o
   1   7   3       96.14       92.11      9.50 o
   2   7   3     1783.18     1869.86    124.89 o
   3   7   3      557.01      552.61    118.62 o
   4   7   3     1221.30     1290.99     39.42 o
   5   7   3     2133.71     2381.22    137.63 o
  -5   8   3        5.95       16.78      8.33 o
  -4   8   3        0.44       22.21     13.99 o
  -3   8   3      199.32      154.63     12.77 o
  -2   8   3       11.24       45.69      8.76 o
  -1   8   3      289.79      278.40     15.70 o
   0   8   3      464.72      531.41     52.23 o
   1   8   3     1432.03     1528.23    137.95 o
   2   8   3     1060.77     1057.54    101.46 o
   3   8   3      554.27      563.56    102.35 o
   4   8   3      326.43      309.92    103.15 o
   5   8   3       76.89       67.78     16.76 o
  -5   9   3     1174.56      912.66     81.39 o
  -4   9   3     5203.27     5086.55    159.53 o
  -3   9   3      574.45      489.02     37.74 o
  -2   9   3      388.16      380.46     36.44 o
  -1   9   3      789.23      803.99     46.46 o
   0   9   3      513.03      608.44     44.18 o
   1   9   3    12801.31    12750.49    351.78 o
   2   9   3     2710.13     3011.75     99.77 o
   3   9   3     3846.63     4071.37    143.01 o
   4   9   3     1360.30     1397.42     71.78 o
  -4  10   3      388.69      273.47     44.82 o
  -3  10   3     5984.32     5912.27    280.44 o
  -2  10   3     2023.28     1809.97    150.15 o
  -1  10   3     3026.71     3122.75    119.47 o
   0  10   3     4105.15     4161.40    157.76 o
   1  10   3     1554.72     1517.67    178.49 o
   2  10   3     1973.46     2038.02     92.20 o
   3  10   3      203.91      163.38     43.74 o
   4  10   3       52.92       30.94     10.41 o
  -3  11   3      304.69      223.82     43.27 o
  -2  11   3        2.00        0.00     17.38 o
  -1  11   3      512.71      493.58     83.60 o
   0  11   3     1213.66     1025.47    144.85 o
   1  11   3        7.20       71.69     14.49 o
   2  11   3       37.58       61.96     16.73 o
   3  11   3      214.22      184.56     31.21 o
  -2  12   3       14.38       43.94     17.29 o
  -1  12   3       61.41       55.01     19.89 o
   0  12   3      305.52      241.54     64.83 o
   1  12   3      205.21      181.87     53.24 o
   2  12   3      444.29      261.45    115.85 o
  -7   0   4      964.41     1056.92     64.71 o
  -6   0   4       23.43       19.02      6.99 o
  -5   0   4     3735.90     3928.72     89.47 o
  -4   0   4      704.70      807.46     85.97 o
  -3   0   4    24224.50    24647.07    299.02 o
  -2   0   4     3900.02     3829.94     60.16 o
  -1   0   4   127560.20   113866.84   1395.49 o
   0   0   4      414.50      383.21     65.22 o
   1   0   4    33975.96    32174.58    318.26 o
   2   0   4     8552.44     8466.41    138.91 o
   3   0   4    13370.14    13374.92    227.38 o
   4   0   4     1171.95     1131.90     74.43 o
   5   0   4      202.79      180.09     35.40 o
   6   0   4      153.78      144.18     17.14 o
   7   0   4     1026.09      902.45    111.63 o
  -7   1   4      240.53      220.47     30.52 o
  -6   1   4     4753.60     4756.62    114.77 o
  -5   1   4     3654.35     3771.32     81.44 o
  -4   1   4     4637.32     4731.01     62.47 o
  -3   1   4    12985.11    13250.18    144.62 o
  -2   1   4     5413.13     5393.10     54.39 o
  -1   1   4    11085.31    10619.25     88.07 o
   0   1   4      464.97      586.36     24.04 o
   1   1   4     3574.37     3453.47     41.69 o
   2   1   4       86.92       71.94      5.81 o
   3   1   4      112.02       99.20     18.43 o
   4   1   4     3369.78     3367.93     42.02 o
   5   1   4     1757.10     1886.84     33.55 o
   6   1   4     1977.00     2080.97     58.93 o
   7   1   4     1995.82     1359.95    190.75 o
  -6   2   4      127.22      145.00     26.08 o
  -5   2   4    14047.55    14259.41    356.59 o
  -4   2   4     7495.78     7535.66    102.26 o
  -3   2   4     8857.73     8984.74     91.84 o
  -2   2   4     6194.76     6373.67     64.03 o
  -1   2   4    12537.75    11741.19     96.53 o
   0   2   4    26462.79    24569.41    180.07 o
   1   2   4     1276.12     1188.67     40.85 o
   2   2   4       40.82       36.65      9.36 o
   3   2   4     1101.88     1316.34    149.25 o
   4   2   4      155.75      202.13     35.88 o
   5   2   4    12499.10    12383.50    247.49 o
   6   2   4     2557.52     2657.64     73.64 o
   7   2   4     2694.80     2810.72    314.68 o
  -7   3   4       26.43       15.40     11.07 o
  -6   3   4       11.27       25.19      7.18 o
  -5   3   4       60.82       68.92     13.55 o
  -4   3   4     2330.74     2365.78     45.05 o
  -3   3   4      792.06      971.21     72.82 o
  -2   3   4    48820.57    48492.79    454.59 o
  -1   3   4     1407.09     1558.67     68.65 o
   0   3   4    27986.85    26692.66    229.91 o
   1   3   4     3775.41     3794.48     60.53 o
   2   3   4    14397.76    14108.56    194.91 o
   3   3   4      726.87      850.69    125.35 o
   4   3   4     1241.46     1227.16    183.03 o
   5   3   4        9.39       30.32      5.65 o
   6   3   4      245.44      199.44     62.45 o
  -6   4   4     4422.57     4565.70    106.52 o
  -5   4   4        7.96       14.60      4.93 o
  -4   4   4     1028.43     1085.49     65.71 o
  -3   4   4      421.91      425.38     34.02 o
  -2   4   4     9067.37     9058.53    117.65 o
  -1   4   4     4560.13     4634.35     67.26 o
   0   4   4     1332.40     1283.15     68.03 o
   1   4   4      837.75      880.86     61.50 o
   2   4   4        8.38       34.13      7.74 o
   3   4   4     2705.64     2532.23    182.78 o
   4   4   4     4519.58     4786.73    148.62 o
   5   4   4      209.21      195.94     32.54 o
   6   4   4      457.16      378.75     65.70 o
  -6   5   4     2355.66     2289.94     50.17 o
  -5   5   4      919.73      878.78     68.56 o
  -4   5   4     6986.65     7015.60    121.23 o
  -3   5   4     1740.99     1768.26    102.38 o
  -2   5   4    13920.92    13745.45    189.52 o
  -1   5   4     5765.95     5811.05     78.44 o
   0   5   4     2954.08     2719.62     76.92 o
   1   5   4      112.41       85.16      6.47 o
   2   5   4     1076.48     1229.49     77.32 o
   3   5   4       95.12       86.03     16.92 o
   4   5   4     3961.82     3888.57    134.46 o
   5   5   4      307.41      313.11     51.58 o
   6   5   4     4645.50     4789.17    114.26 o
  -6   6   4     1849.77     1876.22     88.15 o
  -5   6   4      152.03      109.52     14.16 o
  -4   6   4      858.12      762.53     56.80 o
  -3   6   4     3439.24     3547.46    173.34 o
  -2   6   4       27.41       45.64      7.48 o
  -1   6   4       76.26       93.45     23.20 o
   0   6   4     5736.62     5380.49    110.59 o
   1   6   4    10516.75    10075.08    149.78 o
   2   6   4     1526.82     1645.92    107.35 o
   3   6   4      119.53      124.62     20.53 o
   4   6   4     5161.28     5374.01    186.66 o
   5   6   4      360.13      297.90     68.72 o
   6   6   4        0.33       25.86     14.83 o
  -6   7   4      627.60      490.49     69.87 o
  -5   7   4      314.31      294.81     47.80 o
  -4   7   4     2163.15     2170.58     68.74 o
  -3   7   4      392.32      368.48     24.57 o
  -2   7   4     1166.43     1131.88     82.12 o
  -1   7   4     1855.93     2214.26    145.93 o
   0   7   4     1466.70     1712.47    140.52 o
   1   7   4     2705.07     2562.95     75.11 o
   2   7   4      121.43      157.88     37.28 o
   3   7   4     1522.79     1661.96     59.58 o
   4   7   4      133.94       62.98     12.67 o
   5   7   4      634.57      513.98    125.61 o
  -5   8   4       44.18       30.19      6.69 o
  -4   8   4       23.87       32.28      7.11 o
  -3   8   4     6191.53     6208.05    240.02 o
  -2   8   4      778.62      753.62     44.92 o
  -1   8   4     1273.87     1403.01    110.23 o
   0   8   4     1401.58     1546.55    119.17 o
   1   8   4     2904.00     2749.68     99.00 o
   2   8   4        3.51       12.99      5.50 o
   3   8   4      515.66      409.83    107.15 o
   4   8   4     1456.33     1488.12     51.80 o
   5   8   4       27.01       39.55     15.05 o
  -5   9   4     1009.05      764.78     79.62 o
  -4   9   4      101.09       95.48     23.19 o
  -3   9   4      229.85      225.79     24.24 o
  -2   9   4      138.81      144.30     19.14 o
  -1   9   4      314.12      274.20     24.12 o
   0   9   4       88.03       90.98     10.16 o
   1   9   4     4170.89     4188.82    121.32 o
   2   9   4        0.35       37.15      8.44 o
   3   9   4     2500.73     2844.36    222.54 o
   4   9   4        4.81       15.63      5.66 o
  -4  10   4       83.61       67.20     19.16 o
  -3  10   4     3009.91     3043.26    137.58 o
  -2  10   4     2928.66     2943.09    133.40 o
  -1  10   4      127.11      147.93     14.02 o
   0  10   4      198.03      138.59     38.29 o
   1  10   4      226.93      204.14     27.51 o
   2  10   4     1966.04     2089.01     92.65 o
   3  10   4     1036.12      882.57    133.88 o
   4  10   4        4.23       13.13      4.79 o
  -3  11   4      544.17      391.19     55.85 o
  -2  11   4      291.64      285.78     33.66 o
  -1  11   4      584.24      630.96     55.40 o
   0  11   4     1143.62     1075.23    134.13 o
   1  11   4     1957.10     1473.74    348.09 o
   2  11   4     1380.63      929.83    221.24 o
   3  11   4     1025.07      521.84    218.10 o
  -1  12   4       84.24       71.80     22.51 o
   0  12   4       16.17       16.59     11.94 o
   1  12   4      908.00      594.88    178.06 o
  -7   1   5     3037.86     3261.36     96.17 o
  -6   1   5      364.70      313.38     40.63 o
  -5   1   5     8282.41     8400.63    134.66 o
  -4   1   5     3610.71     3674.31     77.64 o
  -3   1   5      175.16      221.98     12.92 o
  -2   1   5     9512.97     9692.31     86.69 o
  -1   1   5      810.30      888.33     52.39 o
   0   1   5    10376.85    10269.15     83.58 o
   1   1   5    66440.00    62559.50    647.96 o
   2   1   5     1717.52     1704.73     56.60 o
   3   1   5    12028.91    12063.05    186.04 o
   4   1   5       74.49       65.08      8.07 o
   5   1   5    11336.51    11699.53    203.49 o
   6   1   5      962.24      949.67     33.73 o
   7   1   5       92.23      118.55     19.56 o
  -7   2   5       11.53       24.33     11.16 o
  -6   2   5     1067.17     1058.16    108.12 o
  -5   2   5      248.60      248.25     25.92 o
  -4   2   5      403.07      455.67     28.89 o
  -3   2   5     2630.81     2611.88    117.88 o
  -2   2   5     5164.01     5307.56     60.60 o
  -1   2   5     4516.77     4318.59     46.54 o
   0   2   5      923.22      762.09     28.27 o
   1   2   5    12576.53    13163.93    102.79 o
   2   2   5    15589.06    15141.89    233.80 o
   3   2   5      689.99      838.59    125.52 o
   4   2   5     2021.70     2001.85     67.19 o
   5   2   5       96.05       88.91      8.93 o
   6   2   5      302.30      209.29     47.62 o
  -6   3   5       99.59       92.17     15.64 o
  -5   3   5      835.89      807.14     38.79 o
  -4   3   5     2586.19     2522.65     55.39 o
  -3   3   5     4897.25     5036.39    129.85 o
  -2   3   5      387.17      416.92     23.11 o
  -1   3   5     1681.55     1802.76     65.51 o
   0   3   5        2.49       31.89      6.00 o
   1   3   5     3933.60     3856.65     91.34 o
   2   3   5     7129.38     6879.36     90.72 o
   3   3   5      221.38      226.99     36.68 o
   4   3   5       68.90       78.55     14.48 o
   5   3   5      345.16      313.17     77.29 o
   6   3   5      511.03      464.60     79.21 o
  -6   4   5     9827.75     9628.34    374.08 o
  -5   4   5       81.09      101.84      9.73 o
  -4   4   5     6589.53     6677.04    108.02 o
  -3   4   5      176.87      198.62     18.49 o
  -2   4   5      285.28      302.53     15.98 o
  -1   4   5     3085.43     3132.71     75.53 o
   0   4   5     6911.50     7016.95     86.49 o
   1   4   5     5272.88     5287.43     95.94 o
   2   4   5    32436.89    31664.16    261.04 o
   3   4   5       97.97      153.87     22.59 o
   4   4   5    12304.62    12550.95    318.26 o
   5   4   5       59.68       57.20      9.88 o
   6   4   5     2696.73     2814.85    133.23 o
  -6   5   5       94.46       87.42     12.25 o
  -5   5   5     2961.01     3083.28    152.62 o
  -4   5   5     3975.43     4102.34     95.69 o
  -3   5   5      178.80      207.08     15.76 o
  -2   5   5    12875.41    13106.91    184.53 o
  -1   5   5     3325.45     3300.15    142.00 o
   0   5   5    25833.89    25589.11    364.52 o
   1   5   5     2190.75     2185.45     50.33 o
   2   5   5     1614.48     1769.83     97.53 o
   3   5   5      465.78      436.70     29.71 o
   4   5   5      287.43      353.15     57.58 o
   5   5   5     1811.14     1670.82    267.37 o
   6   5   5     2581.28     2687.86    121.41 o
  -6   6   5      108.63       58.94     25.25 o
  -5   6   5      832.46      766.95     76.20 o
  -4   6   5      401.30      441.50     47.34 o
  -3   6   5       12.42       23.60      5.30 o
  -2   6   5     1578.09     1699.10    136.74 o
  -1   6   5     2887.19     2832.88    146.63 o
   0   6   5     2645.46     2908.54    138.65 o
   1   6   5     1306.95     1491.14     97.53 o
   2   6   5      311.51      362.35     32.66 o
   3   6   5     1901.89     1911.24     52.69 o
   4   6   5       27.94       60.03     18.62 o
   5   6   5       58.49       90.15     24.93 o
   6   6   5      125.83      117.36     28.25 o
  -5   7   5     3766.13     3740.48    125.02 o
  -4   7   5      316.30      299.14     25.23 o
  -3   7   5     4856.49     4888.03    158.69 o
  -2   7   5     1021.22      998.48     71.58 o
  -1   7   5       12.10       14.00      6.80 o
   0   7   5      610.65      729.77     51.49 o
   1   7   5     2697.10     2806.87    131.07 o
   2   7   5     3406.33     3585.58     73.98 o
   3   7   5    10061.91    10433.42    172.23 o
   4   7   5        6.17       34.30     11.78 o
   5   7   5     1764.49     1460.18    321.27 o
  -5   8   5     1808.00     1638.05    100.84 o
  -4   8   5     1409.13     1391.47    152.74 o
  -3   8   5     8053.92     8050.78    219.10 o
  -2   8   5      449.83      431.37     29.02 o
  -1   8   5    12540.50    12797.58    215.81 o
   0   8   5     1671.59     1859.74    106.50 o
   1   8   5     7745.22     7840.48    134.82 o
   2   8   5     5233.43     5598.11    234.77 o
   3   8   5      201.72      242.43     32.34 o
   4   8   5     4669.95     4742.12    130.92 o
  -4   9   5      945.74      745.46     84.26 o
  -3   9   5      608.39      536.74     60.68 o
  -2   9   5      602.46      642.20     51.29 o
  -1   9   5     2553.55     2666.47     75.46 o
   0   9   5     4688.29     4803.65     85.38 o
   1   9   5       81.27      122.82     13.32 o
   2   9   5      246.97      273.24     40.89 o
   3   9   5      411.25      389.13    165.71 o
  -4  10   5      893.44      587.99    126.37 o
  -3  10   5      307.54      269.87     29.99 o
  -2  10   5      826.98      738.29     49.84 o
  -1  10   5       59.97       67.23      8.59 o
   0  10   5       15.86       33.54     12.46 o
   1  10   5      205.39      193.09     19.82 o
   2  10   5      518.53      453.21     69.57 o
   3  10   5      227.34      118.59     34.20 o
   4  10   5     1016.89      907.13     73.03 o
  -3  11   5      519.82      415.13     65.15 o
  -2  11   5     5415.62     5715.83    367.22 o
  -1  11   5      602.15      599.69     46.63 o
   0  11   5     1395.70     1354.46    103.02 o
   1  11   5      352.79      292.58     56.50 o
   2  11   5     1206.27      823.17    170.75 o
   3  11   5     4437.63     3988.79    808.11 o
  -1  12   5     2009.35     1902.36    210.49 o
   0  12   5      180.04      213.04     36.10 o
   1  12   5      502.62      373.51     80.68 o
  -7   0   6     2754.38     2684.16    118.83 o
  -6   0   6     1095.28      867.44    131.74 o
  -5   0   6    10965.68    11326.48    236.54 o
  -4   0   6     3186.86     3357.03     73.80 o
  -3   0   6    50703.77    50645.64    807.81 o
  -2   0   6      109.52      202.20     22.51 o
  -1   0   6     4796.56     4548.99     91.15 o
   0   0   6     8102.82     8777.88    106.02 o
   1   0   6     2346.16     2425.18     39.82 o
   2   0   6    15731.46    15339.52    183.19 o
   3   0   6    11713.90    11681.23    261.91 o
   4   0   6     9872.75     9467.03    180.35 o
   5   0   6    13250.75    13423.64    344.75 o
   6   0   6     4850.09     5497.65    138.69 o
  -7   1   6     1009.56      832.02    111.40 o
  -6   1   6      472.47      399.97     53.62 o
  -5   1   6       20.80       36.53      7.58 o
  -4   1   6     3823.57     3790.13     56.81 o
  -3   1   6     1005.44     1143.10     72.34 o
  -2   1   6     1300.54     1261.92     81.55 o
  -1   1   6     2164.67     1961.91     45.78 o
   0   1   6     1885.79     1977.31     39.29 o
   1   1   6    12554.44    12590.55    103.24 o
   2   1   6     1867.94     1994.83     34.32 o
   3   1   6     4815.12     4777.10    201.49 o
   4   1   6      118.61      111.49     14.66 o
   5   1   6      678.95      691.80     41.10 o
   6   1   6      106.62       75.28     10.61 o
  -7   2   6      131.96      112.35     18.58 o
  -6   2   6      449.41      397.51     64.84 o
  -5   2   6      121.62      118.56     17.96 o
  -4   2   6     2952.72     2870.25     67.18 o
  -3   2   6     3192.63     3117.40     59.11 o
  -2   2   6      366.85      466.90     29.25 o
  -1   2   6        9.60       31.21     12.03 o
   0   2   6     3275.06     2858.77     35.17 o
   1   2   6     1470.86     1187.66     43.51 o
   2   2   6      961.82     1045.33     41.75 o
   3   2   6      698.07      843.13    104.09 o
   4   2   6     1035.07     1044.99    153.66 o
   5   2   6       51.36       45.83     14.13 o
   6   2   6     1268.14     1344.49    154.01 o
  -6   3   6     5146.28     5143.20    118.82 o
  -5   3   6     1096.96     1122.16     81.99 o
  -4   3   6    10984.39    11302.63    142.09 o
  -3   3   6      247.33      268.24     20.64 o
  -2   3   6    24971.85    26036.90    226.70 o
  -1   3   6      882.89     1060.04     60.71 o
   0   3   6     2768.91     2845.93     36.95 o
   1   3   6      938.04      977.64     82.20 o
   2   3   6     2055.59     2026.80     43.15 o
   3   3   6     8727.07     8485.51    217.47 o
   4   3   6     5702.49     5850.89    165.76 o
   5   3   6     2638.17     2703.02     94.14 o
   6   3   6     8975.96     9357.91    284.67 o
  -6   4   6      629.00      605.71    141.46 o
  -5   4   6     1324.78     1320.40     59.95 o
  -4   4   6     1688.00     1752.22     97.98 o
  -3   4   6    10466.09    10592.15    137.70 o
  -2   4   6     9392.41     9388.41    137.33 o
  -1   4   6     6408.30     6463.43    127.82 o
   0   4   6      597.79      809.17     57.81 o
   1   4   6     7430.60     7415.93    105.83 o
   2   4   6    20897.02    20502.06    320.99 o
   3   4   6      292.17      434.29     65.14 o
   4   4   6     1524.72     1467.42    198.73 o
   5   4   6       30.41       48.58     14.13 o
   6   4   6     1144.96      717.39    246.16 o
  -6   5   6      549.18      533.52    139.87 o
  -5   5   6       32.69       33.08      9.81 o
  -4   5   6     2892.13     3085.30     79.88 o
  -3   5   6     1718.28     1874.80    125.31 o
  -2   5   6     7490.28     7607.79    118.44 o
  -1   5   6      866.29     1013.97     76.58 o
   0   5   6      750.28      913.93     67.12 o
   1   5   6      462.17      530.26     42.77 o
   2   5   6      115.63      148.71     17.43 o
   3   5   6        3.91       47.82     16.54 o
   4   5   6      205.78      241.38     35.43 o
   5   5   6      564.26      499.03    123.48 o
   6   5   6      418.75      422.68     67.86 o
  -6   6   6       19.67       20.87      6.33 o
  -5   6   6     3234.92     3218.36    121.93 o
  -4   6   6      277.59      293.13     24.00 o
  -3   6   6      398.03      426.14     30.33 o
  -2   6   6     1981.90     1961.25    120.34 o
  -1   6   6     4473.04     4488.31     79.89 o
   0   6   6     1147.93     1267.22     91.85 o
   1   6   6      698.92      818.70     82.83 o
   2   6   6     4157.00     4001.89     53.80 o
   3   6   6       13.87       23.12      6.12 o
   4   6   6      338.50      334.71     52.97 o
   5   6   6     3811.59     4017.63    178.14 o
   6   6   6       13.40       29.35     12.84 o
  -5   7   6      697.99      662.60    113.69 o
  -4   7   6     2527.48     2468.80    116.21 o
  -3   7   6      145.04      153.40     13.00 o
  -2   7   6     3318.72     3442.49    114.07 o
  -1   7   6     1824.80     1997.57    124.75 o
   0   7   6     2637.23     2617.46    156.79 o
   1   7   6     3845.61     3852.25     81.53 o
   2   7   6      814.63      831.90     55.59 o
   3   7   6     1495.71     1519.30     49.25 o
   4   7   6      585.02      576.88     84.59 o
   5   7   6     1516.39     1172.55    286.62 o
  -5   8   6     2923.39     2982.74     86.04 o
  -4   8   6       23.92       53.55     14.31 o
  -3   8   6      698.52      676.78     58.78 o
  -2   8   6     1495.20     1451.97     95.59 o
  -1   8   6     5272.77     5394.69     99.37 o
   0   8   6       13.32       39.81      7.00 o
   1   8   6      996.51     1022.83     55.10 o
   2   8   6      682.76      706.62     65.41 o
   3   8   6      165.69      139.83     27.85 o
   4   8   6      942.15      953.86     34.27 o
  -4   9   6      349.99      277.77     39.30 o
  -3   9   6       26.30       33.04      7.25 o
  -2   9   6      173.51      166.98     15.02 o
  -1   9   6     1341.31     1431.48     88.48 o
   0   9   6      573.94      585.95     36.87 o
   1   9   6     4153.94     4249.60     75.32 o
   2   9   6      218.75      200.21     20.22 o
   3   9   6     3155.27     3376.98     82.57 o
   4   9   6        8.29       11.42      6.69 o
  -4  10   6        0.81       10.62     11.45 o
  -3  10   6        6.54        9.17      7.95 o
  -2  10   6      491.03      457.17     49.56 o
  -1  10   6     1221.73     1144.89     76.67 o
   0  10   6      153.89      139.81     21.30 o
   1  10   6      520.73      459.28     70.60 o
   2  10   6      164.78      146.30     31.29 o
   3  10   6      170.17       79.52     25.67 o
  -3  11   6       45.57       41.92     14.06 o
  -2  11   6      358.37      303.23     48.44 o
  -1  11   6       11.85       38.44     15.17 o
   0  11   6        1.19       20.06      9.33 o
   1  11   6       85.02       89.12     14.80 o
   2  11   6       68.58       50.21     11.11 o
  -1  12   6     1908.25     1709.17    167.29 o
   0  12   6     3802.20     3597.86    282.62 o
   1  12   6      236.12      192.97     46.84 o
  -7   1   7     3133.01     3079.68    135.29 o
  -6   1   7      169.49      181.89     27.31 o
  -5   1   7        1.51       17.69      6.57 o
  -4   1   7        5.29       19.28      4.88 o
  -3   1   7      312.76      380.07     25.64 o
  -2   1   7     9538.97     9262.48     97.41 o
  -1   1   7    21531.19    21149.98    181.12 o
   0   1   7     2430.77     2281.38     34.21 o
   1   1   7     9644.13    10145.68     85.46 o
   2   1   7    18948.43    18393.91    155.32 o
   3   1   7    10188.14    10143.21    136.17 o
   4   1   7      460.85      483.46     14.18 o
   5   1   7        5.44       28.16      5.21 o
   6   1   7      383.00      331.46     62.06 o
  -6   2   7      311.09      247.64     39.43 o
  -5   2   7     1049.80      997.16     55.24 o
  -4   2   7      668.77      718.01     42.50 o
  -3   2   7      123.87      141.01     10.89 o
  -2   2   7       93.22      121.17      7.93 o
  -1   2   7     2510.65     2325.07     36.03 o
   0   2   7       50.53      108.89      9.13 o
   1   2   7     9347.88     9118.50     82.32 o
   2   2   7     4417.45     4386.02     47.83 o
   3   2   7     3476.00     3411.05     92.87 o
   4   2   7      463.04      436.96     74.78 o
   5   2   7     2686.18     2758.99     89.24 o
   6   2   7       64.11       74.53     10.38 o
  -6   3   7       38.96       41.42      8.36 o
  -5   3   7       29.29       28.01      6.69 o
  -4   3   7      326.03      370.65     24.20 o
  -3   3   7     4190.01     4156.16     74.39 o
  -2   3   7     4709.05     4477.17     60.94 o
  -1   3   7     1222.88     1142.97     59.78 o
   0   3   7     3677.71     3920.51     59.79 o
   1   3   7      308.16      343.01     21.47 o
   2   3   7    11948.82    11752.37    158.94 o
   3   3   7    12674.58    12174.46    491.23 o
   4   3   7      646.78      631.12    105.16 o
   5   3   7      340.01      244.52     51.55 o
   6   3   7      669.67      597.20     88.18 o
  -6   4   7      480.08      387.95     49.58 o
  -5   4   7      383.92      402.35     52.74 o
  -4   4   7     2330.63     2383.79    112.88 o
  -3   4   7     2467.82     2543.66     70.34 o
  -2   4   7    26131.51    26494.09    404.87 o
  -1   4   7     3283.41     3152.42     65.23 o
   0   4   7    19451.49    19275.49    201.88 o
   1   4   7     3706.27     3532.62     60.83 o
   2   4   7    15193.04    15378.65    206.26 o
   3   4   7        0.19       30.25     13.02 o
   4   4   7     1417.67     1342.08    211.89 o
   5   4   7        8.49       14.86      9.90 o
   6   4   7       50.20       38.13     10.38 o
  -6   5   7     4229.69     4073.00     84.31 o
  -5   5   7      152.91      183.38     21.12 o
  -4   5   7     2152.67     2167.59     64.60 o
  -3   5   7      124.49      146.05     12.81 o
  -2   5   7     4649.82     4679.57    102.19 o
  -1   5   7     7131.19     7073.12    111.98 o
   0   5   7     2380.93     2260.31     95.08 o
   1   5   7      237.20      219.26     30.11 o
   2   5   7     3803.99     3800.67     58.54 o
   3   5   7     2650.29     2827.65     99.24 o
   4   5   7     6012.66     6306.86    204.36 o
   5   5   7       33.06       11.98     10.42 o
   6   5   7     1171.11      855.05    249.02 o
  -6   6   7      740.75      605.60    137.08 o
  -5   6   7      796.77      669.45     80.36 o
  -4   6   7     1268.45     1281.98     72.90 o
  -3   6   7      301.97      309.72     24.87 o
  -2   6   7     1343.15     1574.96    109.44 o
  -1   6   7     4631.86     4788.58     87.75 o
   0   6   7      266.19      277.93     37.62 o
   1   6   7    14668.85    14543.00    207.30 o
   2   6   7     4670.00     4671.85     64.93 o
   3   6   7     6149.03     6388.85    107.25 o
   4   6   7     2476.06     2475.82    103.42 o
   5   6   7      965.05      795.44    186.79 o
  -5   7   7      558.72      489.22     66.41 o
  -4   7   7     1474.93     1456.59     78.85 o
  -3   7   7    11865.81    12055.85    200.52 o
  -2   7   7      459.74      527.26     30.72 o
  -1   7   7    11707.39    12310.96    154.72 o
   0   7   7      465.36      569.68     39.31 o
   1   7   7    13651.85    13769.98    144.04 o
   2   7   7      726.59      690.85     45.06 o
   3   7   7      453.60      319.98     83.06 o
   4   7   7      113.34       91.90     19.65 o
   5   7   7       13.36       24.42     10.44 o
  -5   8   7     4543.71     4391.23     99.88 o
  -4   8   7        2.44       23.72     16.29 o
  -3   8   7     4619.11     4599.41    108.33 o
  -2   8   7      718.77      781.58     51.10 o
  -1   8   7      425.45      474.95     32.33 o
   0   8   7     4110.46     4240.51    142.20 o
   1   8   7      591.39      632.04     41.66 o
   2   8   7     2333.00     2344.94     87.31 o
   3   8   7     1991.15     2184.84     91.19 o
   4   8   7      810.28      693.20    141.95 o
  -4   9   7      174.19      136.16     24.20 o
  -3   9   7       29.84       34.67     18.77 o
  -2   9   7       23.40       51.95      8.89 o
  -1   9   7      954.02     1034.89     69.26 o
   0   9   7     7402.57     7506.48    104.25 o
   1   9   7      252.63      288.59     17.52 o
   2   9   7     1669.77     1764.15     51.79 o
   3   9   7      123.65      112.32     14.88 o
   4   9   7     3457.38     2726.72     86.97 o
  -3  10   7       90.46       85.25     14.67 o
  -2  10   7     4103.06     4247.45    122.67 o
  -1  10   7     1205.95     1258.20     79.45 o
   0  10   7     2342.98     2314.08    147.14 o
   1  10   7      448.01      391.42     44.88 o
   2  10   7      683.99      582.08    154.80 o
   3  10   7       87.30       56.22     29.74 o
  -2  11   7      382.33      288.20     35.37 o
  -1  11   7       82.09       87.39     12.57 o
   0  11   7      378.31      389.39     34.28 o
   1  11   7     2900.90     3094.16    279.80 o
   2  11   7      912.37      543.88    166.13 o
  -6   0   8      642.20      441.63    109.07 o
  -5   0   8     8614.71     9075.92    257.82 o
  -4   0   8     1071.54     1128.93     89.51 o
  -3   0   8      938.97     1161.10    110.01 o
  -2   0   8     5001.89     4518.56     81.30 o
  -1   0   8      272.28      315.23     32.13 o
   0   0   8     4849.37     5402.88     79.37 o
   1   0   8    22352.85    23169.74    276.48 o
   2   0   8      173.80      168.80     18.09 o
   3   0   8      932.79     1019.70     54.01 o
   5   0   8     5775.78     6179.36    136.18 o
   6   0   8      183.10      171.33     21.95 o
  -6   1   8        0.47       13.13      5.77 o
  -5   1   8     5665.43     5836.27    107.76 o
  -4   1   8     2011.66     2083.01     91.09 o
  -3   1   8     7511.82     7524.78    102.35 o
  -2   1   8     6470.61     6430.32     73.92 o
  -1   1   8     7252.05     6906.45     78.80 o
   0   1   8    13603.45    13667.40    114.16 o
   1   1   8      787.08      784.16     31.02 o
   2   1   8     2995.80     2895.76     49.77 o
   3   1   8     4492.81     4519.98     56.83 o
   4   1   8      440.84      432.24     27.86 o
   5   1   8     6670.15     6979.30    161.89 o
   6   1   8      247.40      225.12     28.45 o
  -6   2   8     8757.44     8697.33    218.66 o
  -5   2   8     2789.19     2885.27     77.17 o
  -4   2   8     8693.92     8782.90    120.08 o
  -3   2   8     3751.54     3855.94     62.21 o
  -2   2   8    16990.71    16675.81    156.43 o
  -1   2   8    22287.65    21951.03    193.45 o
   0   2   8      364.52      497.50     31.05 o
   1   2   8     2554.77     2696.48     47.65 o
   2   2   8     1491.44     1623.53     58.09 o
   3   2   8     3979.67     3964.48     45.00 o
   4   2   8    22269.95    22380.88    518.34 o
   5   2   8     1888.81     1985.24     82.49 o
   6   2   8     5738.17     5943.66    540.04 o
  -6   3   8     1510.43     1465.57    152.44 o
  -5   3   8      652.23      615.09     60.36 o
  -4   3   8     2258.19     2295.34     61.85 o
  -3   3   8      681.71      709.66     46.72 o
  -2   3   8        9.73       25.19      4.71 o
  -1   3   8      408.27      402.04     24.03 o
   0   3   8     3630.46     3578.55     47.39 o
   1   3   8        3.07        9.58      8.63 o
   2   3   8    13483.03    13930.42    187.03 o
   3   3   8       47.39       61.84     17.28 o
   4   3   8     2162.38     2170.23     89.43 o
   5   3   8      740.14      715.14    108.12 o
   6   3   8      805.42      668.56     77.17 o
  -6   4   8       12.21       27.91     13.91 o
  -5   4   8       93.97       85.71      8.30 o
  -4   4   8     2964.24     3072.16     84.65 o
  -3   4   8      455.70      483.11     25.90 o
  -2   4   8      492.00      566.57     36.20 o
  -1   4   8      669.48      728.88     48.14 o
   0   4   8     7127.72     7100.15     83.76 o
   1   4   8     2943.45     2974.74     85.17 o
   2   4   8      324.92      343.45     28.24 o
   3   4   8       29.61       53.14     15.80 o
   4   4   8      828.39      919.26    158.31 o
   5   4   8      373.89      328.48     68.45 o
   6   4   8      978.51      630.26    248.23 o
  -6   5   8      386.47      384.80     79.74 o
  -5   5   8     7270.79     7417.66    144.09 o
  -4   5   8     2386.26     2417.84     89.35 o
  -3   5   8     6533.04     6565.53    111.61 o
  -2   5   8     3584.17     3688.62    148.12 o
  -1   5   8     1761.90     1781.96    118.97 o
   0   5   8     1377.26     1497.63    111.16 o
   1   5   8     2437.95     2680.32    203.37 o
   2   5   8      111.94      137.16     13.58 o
   3   5   8     6342.66     6555.71    136.39 o
   4   5   8       49.14       26.00     15.14 o
   5   5   8     7830.66     8423.80   1134.13 o
   6   5   8     1421.60     1572.84    131.37 o
  -5   6   8        4.06       14.84      8.00 o
  -4   6   8      787.27      838.67     82.64 o
  -3   6   8       42.30       53.82      6.34 o
  -2   6   8        4.76       21.16     10.51 o
  -1   6   8     6554.27     6472.76     99.79 o
   0   6   8     2861.40     2815.27    168.07 o
   1   6   8     2585.20     2622.31    157.59 o
   2   6   8        5.82       25.10      6.55 o
   3   6   8     6811.78     6976.42    104.24 o
   4   6   8      184.13      214.33     37.79 o
   5   6   8      295.42      301.03     73.38 o
  -5   7   8      419.83      325.82     52.35 o
  -4   7   8      567.70      548.86     71.99 o
  -3   7   8       72.65       75.48     18.33 o
  -2   7   8     2486.62     2811.87    182.13 o
  -1   7   8      163.71      191.80     13.14 o
   0   7   8     1625.24     1773.45    124.62 o
   1   7   8     1086.82     1132.72     89.94 o
   2   7   8      604.82      605.72     52.59 o
   3   7   8     1313.27     1390.49     57.78 o
   4   7   8       13.95       44.63     16.97 o
   5   7   8     1264.51     1034.61    239.36 o
  -5   8   8       69.22       66.27     18.19 o
  -4   8   8     2350.35     2232.07     83.35 o
  -3   8   8     1139.06     1234.05     94.17 o
  -2   8   8      158.80      163.68     14.77 o
  -1   8   8     1269.50     1325.75     85.91 o
   0   8   8      323.00      313.08     24.38 o
   1   8   8      101.43      117.00     12.98 o
   2   8   8      732.99      769.40     60.00 o
   3   8   8     2470.28     2431.02     76.74 o
   4   8   8      202.74      194.51     50.36 o
  -4   9   8      308.32      240.53     38.69 o
  -3   9   8       72.66       66.83     11.34 o
  -2   9   8     1372.36     1267.65     88.11 o
  -1   9   8     1698.72     1782.43    128.44 o
   0   9   8     1831.02     1901.70     80.62 o
   1   9   8      822.45      868.82     55.49 o
   2   9   8     1622.10     1636.21     53.82 o
   3   9   8       65.08       57.04     17.38 o
  -3  10   8     2088.03     1943.38    158.08 o
  -2  10   8       38.28       53.84      8.20 o
  -1  10   8      932.81      965.66     66.29 o
   0  10   8      297.98      323.06     37.91 o
   1  10   8     2820.46     2900.24     88.47 o
   2  10   8     1849.74     1996.22     75.05 o
   3  10   8       51.59       44.20     10.51 o
  -2  11   8      776.09      750.72     82.07 o
  -1  11   8      136.97      118.67     14.97 o
   0  11   8     2595.90     2611.97    173.14 o
   1  11   8      293.22      238.49     30.97 o
   2  11   8     2881.86     2152.15    166.58 o
  -6   1   9      362.99      312.17     41.12 o
  -5   1   9       69.91       54.58      8.41 o
  -4   1   9     2952.14     3098.04    101.91 o
  -3   1   9     2913.72     2853.72     65.87 o
  -2   1   9     4589.93     4475.55     67.41 o
  -1   1   9      381.64      511.97     33.23 o
   0   1   9    41530.51    41140.20    339.05 o
   1   1   9     7847.11     8003.44     86.88 o
   2   1   9     7922.62     7924.71    112.57 o
   3   1   9       79.91       67.41      5.52 o
   4   1   9     4803.05     5008.62     89.72 o
   6   1   9       70.77      101.18     13.98 o
  -6   2   9      322.95      279.60     35.95 o
  -5   2   9      491.69      472.82     40.53 o
  -4   2   9     1779.76     1786.70    106.54 o
  -3   2   9     5611.41     5612.10     77.02 o
  -2   2   9     3175.40     3095.18     58.36 o
  -1   2   9    16299.53    16036.13    153.27 o
   0   2   9    10361.50    10429.41    103.43 o
   1   2   9    15122.17    14918.91    135.83 o
   2   2   9     3214.28     3138.29     46.56 o
   3   2   9     4133.67     4125.38     49.65 o
   4   2   9      968.17      920.02     54.53 o
   5   2   9      114.88      120.56     28.60 o
   6   2   9        1.50       29.46      5.24 o
  -6   3   9       15.87       24.40      5.58 o
  -5   3   9     4386.53     4404.40     86.47 o
  -4   3   9     5999.22     6080.17    102.89 o
  -3   3   9        3.98       22.60      6.81 o
  -2   3   9     3405.79     3455.39     65.87 o
  -1   3   9       29.86       37.25      6.30 o
   0   3   9    14195.48    14592.23    161.24 o
   1   3   9    10004.80    10484.91    129.13 o
   2   3   9      781.22      876.95     51.29 o
   3   3   9      764.32      737.50     51.03 o
   4   3   9      242.74      291.85     39.53 o
   5   3   9     3127.96     3235.51    123.05 o
   6   3   9     1658.35     1951.10     90.88 o
  -6   4   9      319.14      260.05     43.94 o
  -5   4   9      399.37      344.39     53.26 o
  -4   4   9     2411.11     2305.91     88.22 o
  -3   4   9        2.28       19.19     12.58 o
  -2   4   9       33.31       49.72      7.68 o
  -1   4   9     8073.89     8131.43    108.18 o
   0   4   9       71.54      144.99     11.02 o
   1   4   9     6957.97     6953.70     91.73 o
   2   4   9       84.47      116.04     13.13 o
   3   4   9     3419.22     3451.27     84.09 o
   4   4   9      258.21      246.33     51.02 o
   5   4   9     1039.41      898.41    185.72 o
   6   4   9      350.38      285.83     57.05 o
  -6   5   9      588.95      444.49     76.95 o
  -5   5   9      728.67      713.30     64.01 o
  -4   5   9      466.62      479.52     37.48 o
  -3   5   9      144.93      183.61     15.05 o
  -2   5   9     5012.77     4944.07     80.56 o
  -1   5   9    11746.23    11703.84    163.36 o
   0   5   9      474.41      560.03     48.34 o
   1   5   9      552.51      617.34     53.48 o
   2   5   9     3920.01     3928.04     64.40 o
   3   5   9     1740.00     1739.03    259.42 o
   4   5   9      303.65      312.59     49.22 o
   5   5   9      344.56      331.82     75.92 o
  -5   6   9     3248.30     3276.25    164.17 o
  -4   6   9     1532.90     1502.48     71.70 o
  -3   6   9     8182.68     8302.32    153.91 o
  -2   6   9      192.45      204.76     16.74 o
  -1   6   9    15938.24    16603.82    141.38 o
   0   6   9     3658.23     3840.73    164.98 o
   1   6   9     7914.86     8113.56    111.00 o
   2   6   9     6669.20     6844.20    111.51 o
   3   6   9      952.09     1059.44     36.57 o
   4   6   9     3338.82     3401.25    230.67 o
   5   6   9      575.31      556.94     96.66 o
  -5   7   9     4308.51     4312.85    101.40 o
  -4   7   9     3459.21     3331.36    110.22 o
  -3   7   9       63.43       69.49      6.97 o
  -2   7   9       53.41       81.69     12.16 o
  -1   7   9      203.76      223.25     16.03 o
   0   7   9      196.27      225.12     29.06 o
   1   7   9     3460.98     3630.49    155.48 o
   2   7   9     3391.32     3429.39     69.69 o
   3   7   9     1616.52     1733.07     36.98 o
   4   7   9       61.54       58.96     22.12 o
   5   7   9     3814.11     4190.76    176.17 o
  -4   8   9      612.92      573.94     66.48 o
  -3   8   9      382.18      379.83     41.70 o
  -2   8   9     1391.91     1539.62    114.31 o
  -1   8   9      237.75      235.91     18.36 o
   0   8   9      596.95      608.50     45.03 o
   1   8   9      249.03      276.67     22.90 o
   2   8   9       61.36       58.39      8.90 o
   3   8   9      116.14      111.80     12.98 o
   4   8   9       17.74       49.06     23.48 o
  -4   9   9     1237.23     1046.00    127.02 o
  -3   9   9        9.22       37.14      8.06 o
  -2   9   9    10225.23    10433.37    328.33 o
  -1   9   9     2153.68     2341.11    127.01 o
   0   9   9     3077.31     3345.20    115.85 o
   1   9   9      916.52      933.03     87.75 o
   2   9   9     3162.90     3246.20     91.79 o
   3   9   9     3971.40     3968.03    128.02 o
  -3  10   9     2715.96     2899.91    203.29 o
  -2  10   9      351.66      399.08     45.72 o
  -1  10   9      825.89      743.04     68.35 o
   0  10   9      319.04      301.47     38.62 o
   1  10   9      177.57      146.49     21.58 o
   2  10   9     2559.37     2647.40     69.09 o
   3  10   9      291.51       88.99     75.63 o
  -2  11   9      107.35      139.50     28.95 o
  -1  11   9        0.89       32.10     15.67 o
   0  11   9       10.33       44.28     10.25 o
   1  11   9      405.33      337.07     56.31 o
  -6   0  10     1345.25     1166.45    159.00 o
  -5   0  10     3665.66     3657.19    164.67 o
  -4   0  10    22739.39    22849.01    232.62 o
  -3   0  10       48.83      104.43     38.40 o
  -2   0  10     3412.89     3211.74     76.75 o
  -1   0  10     3590.42     3465.75     91.82 o
   0   0  10     5777.07     5561.89     91.88 o
   1   0  10    18594.16    18484.01    240.39 o
   2   0  10     3887.17     4059.10     81.84 o
   3   0  10     3623.15     3427.10     62.75 o
   4   0  10     4730.20     4988.32    147.83 o
  -6   1  10     1303.28     1235.74     66.81 o
  -5   1  10      214.31      202.73     13.82 o
  -4   1  10     1639.99     1786.59    114.32 o
  -3   1  10     1637.27     1839.05    101.56 o
  -2   1  10     2904.37     2959.43     78.55 o
  -1   1  10     6774.61     6601.41     83.71 o
   0   1  10     2164.23     2215.23     52.97 o
   1   1  10    11760.30    12448.07    118.19 o
   2   1  10     4472.45     4470.67     61.34 o
   3   1  10     5327.20     5376.41     58.84 o
   4   1  10     2547.56     2598.02     82.76 o
   5   1  10      528.78      364.26    112.52 o
   6   1  10      488.73      295.84     48.08 o
  -6   2  10     1071.74     1002.20     84.29 o
  -5   2  10     1021.97     1071.69     92.52 o
  -4   2  10     4956.79     4937.44     88.15 o
  -3   2  10    12881.59    12762.55    135.07 o
  -2   2  10     3250.13     3285.83     63.31 o
  -1   2  10      142.80      179.85     12.82 o
   0   2  10     3268.03     3533.85     78.91 o
   1   2  10      968.92     1063.06     70.01 o
   2   2  10    17948.33    18298.77    209.13 o
   3   2  10     3058.30     3100.00     39.07 o
   4   2  10     2320.06     2275.25     89.33 o
   5   2  10       81.83       69.52     15.00 o
   6   2  10     1835.94     1975.31    245.85 o
  -6   3  10      674.35      589.15     71.24 o
  -5   3  10     5840.05     5878.03    104.32 o
  -4   3  10     2197.22     2423.39    143.37 o
  -3   3  10     6016.14     6051.71     81.59 o
  -2   3  10       37.21       56.87      8.52 o
  -1   3  10     5051.65     4970.86     77.03 o
   0   3  10       22.38       58.86      5.62 o
   1   3  10      293.71      328.08     26.01 o
   2   3  10     4003.35     3708.39     49.38 o
   3   3  10     3608.93     3654.61     64.67 o
   4   3  10     3091.27     3007.79    110.48 o
   5   3  10     4045.20     4277.59    152.46 o
   6   3  10     1361.38     1267.44     69.69 o
  -6   4  10      187.42      116.97     28.09 o
  -5   4  10     1287.81     1226.66    138.70 o
  -4   4  10     2626.19     2622.65     71.28 o
  -3   4  10     1163.32     1242.67     70.48 o
  -2   4  10     1782.26     1942.52    102.33 o
  -1   4  10      801.17     1019.58     65.20 o
   0   4  10    10918.41    11104.33    139.85 o
   1   4  10     7828.93     8109.87    105.30 o
   2   4  10        1.49        9.07      7.06 o
   3   4  10     1792.18     1847.34     66.81 o
   4   4  10      250.88      201.54     43.87 o
   5   4  10     1881.96     2059.18    106.57 o
   6   4  10      880.61      503.37    241.04 o
  -5   5  10     3471.13     3539.24    110.49 o
  -4   5  10     1711.47     1706.21    126.95 o
  -3   5  10     1943.66     1938.02    220.83 o
  -2   5  10     2007.24     2084.74    109.28 o
  -1   5  10     1115.83     1254.74     69.38 o
   0   5  10     1084.62     1210.69     77.33 o
   1   5  10     2210.69     2209.62    125.65 o
   2   5  10      220.21      209.55     21.22 o
   3   5  10     4971.03     4937.07     76.15 o
   4   5  10        6.29       28.55     11.63 o
   5   5  10     1957.63     2044.48    128.15 o
  -5   6  10        3.22       39.73     10.96 o
  -4   6  10      597.98      586.37     79.76 o
  -3   6  10     1043.61     1072.88     94.96 o
  -2   6  10     2718.61     2838.94    114.05 o
  -1   6  10      555.23      686.10     53.29 o
   0   6  10       11.42       32.61     13.51 o
   1   6  10     1522.55     1683.80     92.73 o
   2   6  10      225.19      208.87     20.79 o
   3   6  10      497.82      447.09     15.90 o
   4   6  10     1024.81      884.98    151.48 o
   5   6  10       72.34       66.31     21.83 o
  -5   7  10      924.71      763.03    109.77 o
  -4   7  10      882.08      878.12     87.94 o
  -3   7  10     2104.52     2173.68    109.11 o
  -2   7  10     1639.09     1704.34    136.68 o
  -1   7  10      134.10      138.19     15.61 o
   0   7  10     2523.47     2644.71    138.07 o
   1   7  10       78.34       66.13      9.86 o
   2   7  10     1241.95     1293.79     50.47 o
   3   7  10      858.88      859.91     53.88 o
   4   7  10      324.94      240.04     67.79 o
   5   7  10      713.79      509.70    178.52 o
  -4   8  10      587.15      533.47     67.86 o
  -3   8  10      226.98      232.43     41.50 o
  -2   8  10     1012.68     1099.77     71.22 o
  -1   8  10       65.84       70.07      8.75 o
   0   8  10      185.94      184.25     15.97 o
   1   8  10      101.41      142.09     21.72 o
   2   8  10       41.05       50.95      9.65 o
   3   8  10      988.24      938.90     48.21 o
  -4   9  10       51.74       25.42     22.36 o
  -3   9  10       57.71       54.23     13.94 o
  -2   9  10      729.10      740.62     54.04 o
  -1   9  10      238.72      177.40     23.54 o
   0   9  10     2313.84     2378.71    184.27 o
   1   9  10        2.81       41.57     12.52 o
   2   9  10     2172.60     2377.61     79.06 o
   3   9  10        1.07       18.60      5.28 o
  -3  10  10      259.20      281.14     51.47 o
  -2  10  10        2.77       19.99     22.62 o
  -1  10  10     1624.68     1605.08    169.85 o
   0  10  10     1768.36     1702.55     87.93 o
   1  10  10      148.70      152.78     19.59 o
   2  10  10      427.83      263.19     59.51 o
  -1  11  10      370.69      371.72     63.00 o
   0  11  10      607.53      546.49     78.41 o
   1  11  10      348.23      312.79     44.39 o
  -6   1  11      172.16      181.13     19.06 o
  -5   1  11      255.96      251.85     17.76 o
  -4   1  11     3296.76     3320.60     75.57 o
  -3   1  11     8633.06     8412.66    103.38 o
  -2   1  11    12755.90    12535.92    139.50 o
  -1   1  11     3850.37     3623.85     59.69 o
   0   1  11    10202.00    10643.51    132.03 o
   1   1  11     3511.81     3378.49     52.38 o
   2   1  11     7555.97     7642.84     86.19 o
   3   1  11       17.96       28.04      3.23 o
   4   1  11      263.25      244.90     18.63 o
   5   1  11       31.57       22.20      3.93 o
   6   1  11      174.44      172.27     29.13 o
  -6   2  11        6.03       26.06     16.96 o
  -5   2  11      667.57      640.99     76.56 o
  -4   2  11      108.53      123.64     10.05 o
  -3   2  11      478.20      614.55     41.16 o
  -2   2  11       75.23       84.47      7.76 o
  -1   2  11     5247.05     5195.96     77.01 o
   0   2  11     3405.14     3314.66     56.61 o
   1   2  11        3.99       26.46      5.20 o
   2   2  11      874.97      891.34     52.49 o
   3   2  11      594.56      588.74     20.34 o
   4   2  11     1416.34     1467.68     73.81 o
   5   2  11     1154.90     1199.13     63.86 o
   6   2  11      137.08      147.06     35.27 o
  -6   3  11     1119.99     1018.63     63.91 o
  -5   3  11      132.71      135.13     14.19 o
  -4   3  11       10.02       39.69      7.04 o
  -3   3  11       47.05       74.04      8.47 o
  -2   3  11     5135.65     5141.32     73.92 o
  -1   3  11      687.10      745.79     49.01 o
   0   3  11      868.58     1041.95     71.85 o
   1   3  11      411.79      423.67     33.15 o
   2   3  11     1563.70     1498.96     27.28 o
   3   3  11      531.99      505.73     37.40 o
   4   3  11      693.72      576.88     93.98 o
   5   3  11      487.73      280.89    102.84 o
   6   3  11       18.49       31.93     17.26 o
  -6   4  11     1186.25      952.33    165.86 o
  -5   4  11     1145.31     1085.05     96.84 o
  -4   4  11     2680.75     2780.00    103.34 o
  -3   4  11     8288.02     8490.15    135.76 o
  -2   4  11     7836.84     7806.18    102.42 o
  -1   4  11    21256.13    21701.57    224.98 o
   0   4  11     5631.15     5592.48     75.26 o
   1   4  11    12640.88    12973.73    139.62 o
   2   4  11      249.46      281.93     22.56 o
   3   4  11     3835.71     3806.72     74.88 o
   4   4  11      316.57      242.33     42.27 o
   5   4  11       73.31       81.50     18.61 o
  -5   5  11     2431.25     2364.18     77.90 o
  -4   5  11     1235.15     1325.78    100.71 o
  -3   5  11     4755.29     4798.51     86.19 o
  -2   5  11     3007.13     3109.17     95.58 o
  -1   5  11       19.90       18.31      3.82 o
   0   5  11       60.26       87.04     12.29 o
   1   5  11       76.44       93.20     17.38 o
   2   5  11     7109.91     7373.53    117.86 o
   3   5  11     8089.02     8113.56    223.97 o
   4   5  11     1397.26     1174.65    271.61 o
   5   5  11     1267.67      910.57    267.02 o
  -5   6  11     1113.06      999.46     97.74 o
  -4   6  11      296.72      282.50     40.73 o
  -3   6  11     1571.02     1679.88    134.53 o
  -2   6  11       17.38       22.67     12.56 o
  -1   6  11     1355.84     1536.98    113.46 o
   0   6  11      237.80      269.83     20.21 o
   1   6  11     1007.63      930.56     65.64 o
   2   6  11       33.60       52.22      9.50 o
   3   6  11      305.22      177.00     45.05 o
   4   6  11       86.67      118.20     39.48 o
   5   6  11      219.89      242.80     42.95 o
  -5   7  11     1415.20     1208.33    172.16 o
  -4   7  11     3104.00     3152.93    139.30 o
  -3   7  11      371.79      397.17     48.46 o
  -2   7  11     2864.93     2979.27    167.42 o
  -1   7  11     6426.73     6664.21    127.75 o
   0   7  11    14038.35    14284.05    183.34 o
   1   7  11      171.43      174.61     24.27 o
   2   7  11     1896.65     1907.43     63.49 o
   3   7  11     1428.56     1464.85     38.44 o
   4   7  11     1790.98     1629.88    338.22 o
  -4   8  11     5441.91     5374.46    125.96 o
  -3   8  11      440.64      397.11     50.31 o
  -2   8  11     2903.64     2931.18    158.14 o
  -1   8  11     2453.53     2586.46     95.10 o
   0   8  11       39.67       32.31      8.86 o
   1   8  11     6126.77     6303.52    118.35 o
   2   8  11      771.67      791.57     90.60 o
   3   8  11     3311.03     3419.16     83.07 o
  -3   9  11     1343.76     1181.95    116.22 o
  -2   9  11       15.19       30.00      8.01 o
  -1   9  11      435.47      441.00     59.55 o
   0   9  11      355.68      387.21     55.80 o
   1   9  11      217.07      148.91     23.69 o
   2   9  11     1579.44     1654.38     60.91 o
   3   9  11      784.84      800.28     92.47 o
  -2  10  11      397.83      452.85     58.95 o
  -1  10  11     1023.96     1056.07     92.24 o
   0  10  11      674.56      665.27     75.69 o
   1  10  11     1131.42      995.00    207.69 o
   2  10  11     1157.41     1133.68     70.91 o
  -6   0  12    12721.01    11998.90    393.92 o
  -5   0  12       16.78       30.87      7.34 o
  -4   0  12     6442.20     6483.04    152.34 o
  -3   0  12     1459.93     1624.21    151.16 o
  -2   0  12     3957.35     3766.50     85.28 o
  -1   0  12    14424.97    14303.10    348.57 o
   0   0  12    16570.31    16742.32    287.82 o
   1   0  12     6315.44     6483.78    125.43 o
   2   0  12     4873.69     5174.63     94.21 o
   3   0  12     9912.32    10096.72    286.27 o
   5   0  12       21.17       29.10      6.85 o
  -6   1  12      293.64      308.80     34.16 o
  -5   1  12      276.97      279.73     30.25 o
  -4   1  12     3653.26     3564.84     70.37 o
  -3   1  12       14.08       18.58      9.29 o
  -2   1  12     6642.57     6492.40     94.46 o
  -1   1  12      319.67      362.71     27.20 o
   0   1  12     4017.60     4112.26     64.00 o
   1   1  12     2858.06     2849.36     45.38 o
   2   1  12        5.45        8.00      4.28 o
   3   1  12      485.96      413.67     47.47 o
   4   1  12     1415.76     1438.44     29.34 o
   5   1  12      944.31     1008.47     33.06 o
   6   1  12      841.45      650.67     80.55 o
  -6   2  12      309.59      267.17     42.47 o
  -5   2  12      920.99      797.11     56.96 o
  -4   2  12       15.64       51.49     11.11 o
  -3   2  12     6459.77     6507.09     99.33 o
  -2   2  12     1802.49     1841.43    140.21 o
  -1   2  12      572.76      643.97     45.61 o
   0   2  12      450.58      529.60     39.12 o
   1   2  12      309.33      323.70     22.68 o
   2   2  12     1022.48     1085.45     55.18 o
   3   2  12     6869.81     6711.97    140.42 o
   4   2  12     1117.13     1104.10     25.44 o
   5   2  12      530.46      272.14    134.05 o
  -6   3  12      369.63      335.16     46.99 o
  -5   3  12     5984.48     5812.17    162.37 o
  -4   3  12       70.65       73.23      8.96 o
  -3   3  12     2088.07     2124.31    105.61 o
  -2   3  12     3653.72     3609.21     72.01 o
  -1   3  12     2551.03     2557.10     69.75 o
   0   3  12     3868.74     3754.17     59.54 o
   1   3  12     5026.48     5196.82     72.18 o
   2   3  12     3631.12     3709.17     50.54 o
   3   3  12    12188.59    12393.78    199.05 o
   4   3  12     2026.13     1934.50    104.13 o
   5   3  12     3080.65     3086.31    161.48 o
  -5   4  12     1309.54     1313.46     77.55 o
  -4   4  12      887.86      881.50     83.93 o
  -3   4  12     1184.97     1256.36     75.00 o
  -2   4  12      929.28     1082.96     64.06 o
  -1   4  12    12617.95    12941.88    138.48 o
   0   4  12     1207.40     1278.01     76.54 o
   1   4  12      526.52      647.63     43.79 o
   2   4  12      961.71      944.65     47.50 o
   3   4  12     1695.56     1807.70     47.63 o
   4   4  12     4396.97     4360.16    223.95 o
   5   4  12      365.14      403.46    112.59 o
  -5   5  12      446.41      435.16     51.55 o
  -4   5  12     2069.97     2038.81    155.15 o
  -3   5  12      153.29      152.59     19.52 o
  -2   5  12      185.89      219.09     13.13 o
  -1   5  12      292.35      301.31     21.77 o
   0   5  12        3.99       18.61      5.16 o
   1   5  12      327.73      300.14     21.98 o
   2   5  12     2283.35     2297.64     56.02 o
   3   5  12     1118.95     1086.71     33.14 o
   4   5  12     1348.47     1382.69    125.17 o
   5   5  12      865.90      630.06    207.23 o
  -5   6  12      555.63      533.33     64.43 o
  -4   6  12      366.09      337.25     47.45 o
  -3   6  12        3.01       19.10     18.55 o
  -2   6  12     1377.76     1508.52    114.45 o
  -1   6  12     1777.52     2011.18    140.36 o
   0   6  12     1869.85     1876.08    122.13 o
   1   6  12      627.45      619.43     51.78 o
   2   6  12     4671.95     4699.44     81.96 o
   3   6  12      163.94      123.55     17.16 o
   4   6  12      357.09      229.86     69.76 o
  -4   7  12      396.27      452.83     55.33 o
  -3   7  12     1776.31     1812.83    153.26 o
  -2   7  12      940.34     1019.03     80.40 o
  -1   7  12      378.03      396.11     37.71 o
   0   7  12     1367.93     1425.95    122.33 o
   1   7  12      292.52      287.56     29.55 o
   2   7  12     2719.75     2931.45    153.32 o
   3   7  12      435.24      287.03     66.13 o
   4   7  12      310.53      298.84     85.42 o
  -4   8  12      815.39      849.90    107.51 o
  -3   8  12       14.67       25.51      7.87 o
  -2   8  12     1170.04     1168.26     92.82 o
  -1   8  12       39.07       78.47     14.37 o
   0   8  12      247.16      227.18     20.22 o
   1   8  12      542.34      550.33     63.26 o
   2   8  12     2638.08     2887.46    141.11 o
   3   8  12       71.55       65.74      9.25 o
  -3   9  12     1394.56     1288.91    162.97 o
  -2   9  12     2258.60     2069.20    224.75 o
  -1   9  12      992.87      891.72    125.50 o
   0   9  12     2525.29     2664.95    132.27 o
   1   9  12      127.49      142.17     19.58 o
   2   9  12      174.83       94.79     46.99 o
   3   9  12       13.29       10.06      7.21 o
  -2  10  12        4.59       29.60     12.69 o
  -1  10  12       94.14      126.39     26.85 o
   0  10  12     1118.96     1088.61    217.78 o
   1  10  12      587.31      430.09     71.70 o
  -6   1  13      421.64      388.54     74.12 o
  -5   1  13     3296.76     3340.16     95.81 o
  -4   1  13     5115.69     5055.37     85.97 o
  -3   1  13     3628.12     3598.72     92.91 o
  -2   1  13     2416.18     2475.37     77.17 o
  -1   1  13    13057.20    12546.91    144.36 o
   0   1  13     8589.06     8621.18    105.16 o
   1   1  13       60.20       97.93      8.33 o
   2   1  13       71.79       48.62      6.75 o
   3   1  13      625.86      604.28     26.66 o
   4   1  13        7.42       16.62      3.53 o
   5   1  13     1683.77     1433.33     77.18 o
  -5   2  13      148.28      150.18     18.53 o
  -4   2  13     1735.17     1719.84    125.01 o
  -3   2  13     1109.93     1173.76     68.00 o
  -2   2  13     4629.08     4447.12     82.84 o
  -1   2  13     2173.31     2177.19     57.12 o
   0   2  13    10744.79    10582.33    125.03 o
   1   2  13     1194.51     1193.68     79.12 o
   2   2  13     2560.63     2567.39     44.97 o
   3   2  13        5.04       13.26      3.76 o
   4   2  13       18.42       30.21      8.92 o
   5   2  13      472.24      414.93     79.01 o
  -5   3  13     1591.32     1442.58    144.28 o
  -4   3  13       20.67       27.92     13.00 o
  -3   3  13     1372.25     1459.73     83.49 o
  -2   3  13      570.90      582.24     38.78 o
  -1   3  13     8516.43     8598.61    109.73 o
   0   3  13     2926.53     2999.40     65.08 o
   1   3  13     1183.84     1321.16     45.85 o
   2   3  13       17.56       13.21      3.61 o
   3   3  13      535.40      510.34     17.51 o
   4   3  13     2598.09     2641.87     77.85 o
   5   3  13     1500.94     1701.97     76.26 o
  -5   4  13     2626.55     2509.33     97.62 o
  -4   4  13     2354.00     2343.33     99.11 o
  -3   4  13     4635.91     4705.96     99.14 o
  -2   4  13     2137.76     2239.50     84.54 o
  -1   4  13     3639.62     3689.01     77.35 o
   0   4  13      542.14      591.31     41.65 o
   1   4  13      620.99      588.82     41.62 o
   2   4  13      938.63      941.97     34.96 o
   3   4  13     1804.47     1911.06     46.51 o
   4   4  13      299.25      236.71     48.69 o
   5   4  13     1305.15     1267.84     73.94 o
  -5   5  13      362.61      311.74     50.08 o
  -4   5  13      508.28      505.73     52.59 o
  -3   5  13     1502.02     1492.39    105.03 o
  -2   5  13       11.94       37.92      9.37 o
  -1   5  13     2105.44     2035.78     80.72 o
   0   5  13     2177.67     2326.91    100.04 o
   1   5  13     8696.40     8939.50    137.57 o
   2   5  13      562.50      497.60     54.43 o
   3   5  13     1656.43     1587.08     53.12 o
   4   5  13       73.56       56.44     11.84 o
   5   5  13      541.65      424.15     96.26 o
  -4   6  13     2793.93     2866.80     91.72 o
  -3   6  13      159.16      174.51     21.19 o
  -2   6  13     7347.86     7462.10    129.12 o
  -1   6  13       64.26       74.85      9.65 o
   0   6  13     7027.37     7223.44    134.57 o
   1   6  13     1452.39     1437.43     60.41 o
   2   6  13     1346.73     1315.37     77.84 o
   3   6  13     1956.31     1928.61    100.59 o
   4   6  13        6.29       32.08     11.73 o
  -4   7  13     2081.00     2068.89    103.60 o
  -3   7  13      581.11      637.27     56.76 o
  -2   7  13     2936.82     3293.48    346.73 o
  -1   7  13      412.79      439.83     37.95 o
   0   7  13       48.25       81.82     17.01 o
   1   7  13        2.58        7.97      4.96 o
   2   7  13      917.25      938.39     42.47 o
   3   7  13     1042.09      931.39     34.06 o
  -3   8  13     1091.76     1071.14    119.66 o
  -2   8  13       89.65       87.36     11.80 o
  -1   8  13     2088.86     2211.30    149.80 o
   0   8  13     2360.21     2341.11    165.49 o
   1   8  13     1005.80      935.44     97.85 o
   2   8  13     2781.21     2870.46    142.79 o
   3   8  13       16.51       11.85      9.14 o
  -3   9  13     3647.71     3791.17    242.74 o
  -2   9  13       16.91       17.75     36.49 o
  -1   9  13     2081.97     2081.03    188.52 o
   0   9  13        1.30       26.35     13.82 o
   1   9  13     4401.44     4749.30    131.15 o
   2   9  13     1096.68      975.59     48.65 o
  -1  10  13        5.10       36.86     18.48 o
   0  10  13       43.57       37.71     17.46 o
   1  10  13     1071.82      942.77    107.15 o
  -5   0  14      317.08      300.40     44.83 o
  -4   0  14      713.37      676.56     91.25 o
  -3   0  14      272.25      347.77     35.33 o
  -2   0  14     8105.53     7990.92    162.99 o
  -1   0  14       81.54       74.82      9.23 o
   0   0  14      627.90      713.14     71.67 o
   1   0  14     2572.20     2629.89     63.16 o
   2   0  14     2956.85     2983.15     71.89 o
   3   0  14      653.61      551.30     62.12 o
   4   0  14      139.39      127.17     31.32 o
   5   0  14      285.77      246.12     45.77 o
  -5   1  14     1671.22     1609.44    160.27 o
  -4   1  14      476.52      468.53     30.83 o
  -3   1  14     2100.79     2078.76    133.45 o
  -2   1  14      733.83      855.77     46.80 o
  -1   1  14      547.68      607.16     41.21 o
   0   1  14     6575.67     6601.54     86.53 o
   1   1  14        4.17       12.19      5.81 o
   2   1  14     7091.81     7145.89     98.71 o
   3   1  14      231.23      173.20     23.56 o
   4   1  14     3787.57     3957.14     99.94 o
   5   1  14      869.88      657.36     59.22 o
  -5   2  14     3768.00     3618.86     82.34 o
  -4   2  14     8012.99     7890.11    124.54 o
  -3   2  14      509.27      559.96     36.48 o
  -2   2  14     2104.23     2206.76    130.15 o
  -1   2  14     2609.68     2594.30    153.14 o
   0   2  14     2404.40     2371.97     52.42 o
   1   2  14    19145.98    20022.41    237.54 o
   2   2  14      542.65      524.58     51.55 o
   3   2  14     7278.21     7115.54    109.63 o
   4   2  14      238.87      185.79     21.70 o
   5   2  14     3726.79     4155.63    150.21 o
  -5   3  14      293.89      286.26     34.82 o
  -4   3  14       26.59       50.63      8.47 o
  -3   3  14     3870.58     3766.87     74.10 o
  -2   3  14       22.01       54.14      6.45 o
  -1   3  14     2882.75     2914.94     62.50 o
   0   3  14      317.42      384.74     27.51 o
   1   3  14      976.74      984.53     80.30 o
   2   3  14      408.53      421.10     36.44 o
   3   3  14      100.21       91.94     10.52 o
   4   3  14      338.03      267.23     44.27 o
   5   3  14       78.20       70.99     22.04 o
  -5   4  14       11.44       57.18     13.73 o
  -4   4  14      167.26      157.75     18.20 o
  -3   4  14      565.10      545.34     35.96 o
  -2   4  14      252.13      251.30     18.20 o
  -1   4  14     1099.20     1218.13     69.08 o
   0   4  14      586.31      642.76     48.29 o
   1   4  14      102.28      139.59     11.56 o
   2   4  14      143.56      168.38     17.68 o
   3   4  14     1698.00     1727.73     42.42 o
   4   4  14      133.68      110.05     23.17 o
   5   4  14       13.92       12.12      9.66 o
  -5   5  14     2028.63     1915.66    239.99 o
  -4   5  14      330.63      327.07     39.42 o
  -3   5  14     1510.02     1534.91    109.71 o
  -2   5  14      908.55      940.59     64.49 o
  -1   5  14     1599.12     1689.87    103.70 o
   0   5  14     4687.17     4799.76     84.35 o
   1   5  14      177.92      167.98     16.20 o
   2   5  14     6193.02     6241.78    100.08 o
   3   5  14      182.96      179.69     27.33 o
   4   5  14     3609.77     3644.48     95.06 o
  -4   6  14     1485.74     1491.67    177.79 o
  -3   6  14      894.38      872.36     85.10 o
  -2   6  14      618.06      688.37     53.33 o
  -1   6  14       32.40       41.06     10.75 o
   0   6  14     3555.97     3827.65    133.89 o
   1   6  14      189.92      201.61     19.12 o
   2   6  14      213.14      199.29     28.09 o
   3   6  14      561.03      440.84     49.75 o
   4   6  14       12.81       44.41     10.84 o
  -4   7  14        0.17       49.60     19.07 o
  -3   7  14      910.40      884.27     83.39 o
  -2   7  14      213.75      206.51     26.82 o
  -1   7  14      171.21      181.15     25.36 o
   0   7  14      854.03      855.37     79.51 o
   1   7  14        0.71       26.67      5.86 o
   2   7  14     1377.52     1380.50     64.98 o
   3   7  14       87.78       77.81      9.53 o
  -3   8  14      147.89      157.55     40.42 o
  -2   8  14       44.92       21.51     29.91 o
  -1   8  14      519.45      474.57     74.37 o
   0   8  14      523.22      559.03     68.34 o
   1   8  14       98.98       83.21     20.03 o
   2   8  14      348.76      293.65     54.06 o
   3   8  14     1434.52     1299.61    104.43 o
  -2   9  14       83.63      113.90     29.08 o
  -1   9  14      326.29      339.30     52.06 o
   0   9  14       11.26       34.17     16.24 o
   1   9  14      106.70       59.32     25.65 o
   2   9  14       61.02       47.97     20.70 o
  -5   1  15      677.84      707.04     74.39 o
  -4   1  15     1517.35     1579.58    119.08 o
  -3   1  15     9390.07     9303.51     98.56 o
  -2   1  15      106.91      146.69     12.01 o
  -1   1  15      483.97      556.04     41.95 o
   0   1  15     1500.41     1552.09     62.70 o
   1   1  15     1188.21     1258.39     87.26 o
   2   1  15      260.21      219.25     25.55 o
   3   1  15     2225.44     2159.63     41.56 o
   4   1  15       88.61       77.63     12.59 o
   5   1  15      768.75      518.39    178.20 o
  -5   2  15       78.41       73.91     17.76 o
  -4   2  15     2025.48     1926.70    138.34 o
  -3   2  15        4.40       38.56     12.28 o
  -2   2  15     3930.68     3830.07     85.12 o
  -1   2  15       49.91       40.01      7.56 o
   0   2  15       33.68       61.95      6.46 o
   1   2  15      146.21      170.45     14.32 o
   2   2  15     1926.28     1932.97     42.47 o
   3   2  15       85.96       65.68      9.65 o
   4   2  15     3477.69     3442.28     86.83 o
   5   2  15        7.38       27.42     14.23 o
  -5   3  15     1211.58     1052.57    112.88 o
  -4   3  15        5.82       30.52      6.75 o
  -3   3  15     6458.83     6367.18    108.51 o
  -2   3  15     4937.49     4815.88     98.66 o
  -1   3  15     1039.90     1172.16     77.06 o
   0   3  15     1427.14     1487.39    106.52 o
   1   3  15       81.40      112.99     10.96 o
   2   3  15     4496.86     4515.41     80.60 o
   3   3  15     3166.83     3059.36     65.97 o
   4   3  15        9.68       26.35      7.89 o
  -5   4  15      161.40      183.28     30.58 o
  -4   4  15      947.83      882.10     88.18 o
  -3   4  15     1920.78     2015.14    120.01 o
  -2   4  15     2290.25     2129.35     78.63 o
  -1   4  15     1615.84     1694.74    102.17 o
   0   4  15     1530.05     1580.55     67.55 o
   1   4  15     1705.40     1726.63     57.26 o
   2   4  15      570.09      563.88     52.96 o
   3   4  15       45.39       41.06      5.25 o
   4   4  15       84.02       66.59     10.91 o
  -4   5  15     1018.45     1103.05     90.47 o
  -3   5  15      736.25      716.15     55.78 o
  -2   5  15        4.69       18.84     10.46 o
  -1   5  15      261.33      259.75     17.52 o
   0   5  15      653.51      660.14     55.54 o
   1   5  15     2876.21     2834.68     63.44 o
   2   5  15      915.72      794.70     67.94 o
   3   5  15     1305.48     1299.90    138.26 o
   4   5  15       85.49      103.15     21.93 o
  -4   6  15     5740.49     5669.54    164.92 o
  -3   6  15      741.37      676.36     64.34 o
  -2   6  15     4823.36     4786.53    101.47 o
  -1   6  15     4943.74     5115.69     89.97 o
   0   6  15      204.71      236.05     21.90 o
   1   6  15     4105.11     4115.13    138.96 o
   2   6  15     1619.79     1693.46     83.21 o
   3   6  15     1187.58     1246.45     98.80 o
  -3   7  15        2.47       28.91     27.80 o
  -2   7  15     3639.89     3679.38    178.91 o
  -1   7  15     1216.52     1230.02    111.69 o
   0   7  15     3221.58     3367.08    102.78 o
   1   7  15      134.09      137.48     19.10 o
   2   7  15     3139.90     3250.45     80.70 o
   3   7  15     1251.39     1312.73     53.87 o
  -2   8  15       28.91       97.59     23.46 o
  -1   8  15      424.48      443.12     71.64 o
   0   8  15      466.51      490.54    104.90 o
   1   8  15       21.56       23.65      6.87 o
   2   8  15      975.45      946.82    166.26 o
  -1   9  15     1112.74      970.85    150.01 o
   0   9  15     2305.78     2284.41    107.76 o
   1   9  15      944.00      855.44    209.42 o
  -5   0  16     1974.18     1774.15    274.35 o
  -4   0  16      162.18      198.00     32.23 o
  -3   0  16      433.73      431.17     50.37 o
  -2   0  16     5447.77     5401.95    136.30 o
  -1   0  16     1156.86     1282.96    176.76 o
   0   0  16     4510.47     4613.74    118.07 o
   1   0  16     5054.87     5250.60    127.48 o
   3   0  16     9366.96     9603.14    206.72 o
   4   0  16     1036.76     1016.99     62.83 o
  -5   1  16       86.95      145.73     25.51 o
  -4   1  16     1360.54     1291.28     90.09 o
  -3   1  16     1128.58     1153.10     83.97 o
  -2   1  16     3501.61     3579.42     92.68 o
  -1   1  16      903.38      981.58     72.32 o
   0   1  16     1759.44     1779.65    112.47 o
   1   1  16      897.36      918.98     78.45 o
   2   1  16      211.51      169.31     20.15 o
   3   1  16      719.96      582.17     75.12 o
   4   1  16      545.63      473.85     33.39 o
  -5   2  16      933.62      924.22     89.20 o
  -4   2  16       41.70       57.61      9.02 o
  -3   2  16     2441.08     2313.39     83.79 o
  -2   2  16        5.21       34.56     10.31 o
  -1   2  16     8458.48     8472.74    135.04 o
   0   2  16      974.19      962.95     74.43 o
   1   2  16     3864.40     3926.04     82.54 o
   2   2  16       16.44       42.63      5.36 o
   3   2  16     2346.98     2333.37     86.20 o
   4   2  16     1213.47     1146.37     64.11 o
  -4   3  16      985.91      983.93    107.62 o
  -3   3  16       16.35       47.11      8.95 o
  -2   3  16      446.13      505.23     33.86 o
  -1   3  16     2840.04     2873.55     99.00 o
   0   3  16     2111.01     2175.33     70.72 o
   1   3  16     5216.06     5256.44     77.98 o
   2   3  16     4675.90     4714.79     78.18 o
   3   3  16     2718.10     2910.02     70.86 o
   4   3  16     2958.81     2769.81     71.94 o
  -4   4  16       87.07       82.91     18.58 o
  -3   4  16     1941.41     1805.98    138.24 o
  -2   4  16     2897.94     2897.03    100.58 o
  -1   4  16      368.91      357.29     26.43 o
   0   4  16      881.09      959.70     79.56 o
   1   4  16       66.07       55.89     10.42 o
   2   4  16     1756.67     1802.66     61.31 o
   4   4  16       80.24       75.45     16.93 o
  -4   5  16     1188.95     1169.42    101.55 o
  -3   5  16        5.33       28.14     10.96 o
  -2   5  16     3128.69     3140.41    117.57 o
  -1   5  16       16.24       28.33      7.77 o
   0   5  16     5392.95     5461.17    104.44 o
   1   5  16        0.82       41.80     11.60 o
   2   5  16     3836.32     3909.78     99.82 o
   3   5  16      135.02      118.00     25.30 o
  -3   6  16      727.23      809.00     59.70 o
  -2   6  16     1324.68     1375.00    125.88 o
  -1   6  16        2.73       33.04      9.64 o
   0   6  16      726.13      737.40     72.05 o
   1   6  16     3111.47     3088.15     85.07 o
   2   6  16      197.67      162.54     29.38 o
   3   6  16       17.55       31.21     13.05 o
  -3   7  16     1109.83     1072.60    147.45 o
  -2   7  16        1.17       18.34      9.42 o
  -1   7  16      624.31      647.62     62.65 o
   0   7  16      874.87      790.51     99.22 o
   1   7  16      573.38      672.72    119.37 o
   2   7  16     1240.13     1176.67    102.73 o
  -2   8  16      433.76      419.64     80.56 o
  -1   8  16      305.64      278.65     54.16 o
   0   8  16      645.60      593.50    108.52 o
   1   8  16     2572.06     2606.55    114.91 o
  -4   1  17      520.90      483.91     48.30 o
  -3   1  17     3276.16     3195.85     93.88 o
  -2   1  17     2124.32     2081.16     85.56 o
  -1   1  17     5504.96     5527.83     90.97 o
   0   1  17     1411.32     1456.23     99.85 o
   1   1  17      394.29      346.33     32.09 o
   2   1  17      230.75      191.73     19.43 o
   3   1  17       43.99       43.99      6.94 o
   4   1  17     3186.21     3293.95     69.22 o
  -4   2  17      534.30      554.75     60.76 o
  -3   2  17      887.14      878.24     69.69 o
  -2   2  17       84.66       79.32     16.20 o
  -1   2  17      129.29      170.20     12.77 o
   0   2  17       12.19       26.23     12.90 o
   1   2  17     1030.32     1045.96     48.72 o
   2   2  17      416.14      341.70     41.14 o
   3   2  17       29.77       29.34      7.82 o
   4   2  17      113.61       69.60     14.62 o
  -4   3  17       37.41       67.69     18.02 o
  -3   3  17      225.83      203.70     24.47 o
  -2   3  17      637.81      719.76     57.89 o
  -1   3  17       80.03       97.04     12.61 o
   0   3  17       55.07       70.55     10.93 o
   1   3  17     1021.44      966.51     99.04 o
   2   3  17      429.65      309.54     47.29 o
   3   3  17       45.65       66.24      7.86 o
   4   3  17      669.45      356.97     76.42 o
  -4   4  17     3249.95     3056.49    106.83 o
  -3   4  17     2597.79     2478.18    134.44 o
  -2   4  17     5815.24     5762.97    109.12 o
  -1   4  17      192.88      175.78     16.51 o
   0   4  17     1253.57     1269.40    107.15 o
   1   4  17      968.15      909.53     50.61 o
   2   4  17      147.56      148.94     18.71 o
   3   4  17     2268.85     2277.60     50.46 o
  -3   5  17      339.65      311.40     55.45 o
  -2   5  17      277.61      227.03     28.66 o
  -1   5  17     4544.13     4575.16    100.38 o
   0   5  17     4886.47     4995.29     96.22 o
   1   5  17     1032.21      862.35     90.75 o
   2   5  17     1184.42     1244.46     96.98 o
   3   5  17      305.00      238.72     46.11 o
  -3   6  17       24.25       64.19     16.83 o
  -2   6  17        7.68       27.83     28.37 o
  -1   6  17      364.49      419.91     46.41 o
   0   6  17      748.39      669.74     82.80 o
   1   6  17       95.57      112.10     12.12 o
   2   6  17       67.08       15.89     10.76 o
  -2   7  17      237.49      219.91     35.15 o
  -1   7  17      561.54      502.36     74.10 o
   0   7  17        7.63       15.18     21.66 o
   1   7  17       16.83       15.50      9.49 o
   2   7  17     1224.38     1017.82    120.85 o
  -1   8  17      877.84      825.74     98.75 o
   0   8  17     2553.76     2499.28    179.16 o
  -4   0  18     4393.91     4306.36    186.38 o
  -3   0  18     5698.91     5350.34    261.90 o
  -2   0  18     4524.26     4408.43    126.39 o
  -1   0  18     3708.54     3520.18     99.78 o
   0   0  18     6278.97     6243.76    142.82 o
   1   0  18    15513.08    15805.67    406.11 o
   2   0  18       78.42      123.10     25.40 o
   3   0  18     2708.01     2529.37     81.74 o
   4   0  18       42.50       57.71     19.95 o
  -4   1  18       14.65       60.37     18.48 o
  -3   1  18      537.69      489.55     80.28 o
  -2   1  18       82.59      102.66     11.20 o
  -1   1  18        0.95       29.68     11.03 o
   0   1  18      707.35      737.25     69.03 o
   1   1  18     1976.28     1956.98     68.65 o
   2   1  18      987.81      849.07     81.07 o
   3   1  18     1343.93     1225.10     53.28 o
   4   1  18       33.95       39.15     10.01 o
  -4   2  18       11.63       21.25     53.35 o
  -3   2  18       34.22       54.97     38.45 o
  -2   2  18       37.54       40.94      8.29 o
  -1   2  18     1110.81     1130.89     97.43 o
   0   2  18     4632.75     4829.74     86.07 o
   1   2  18       11.52       23.54      6.10 o
   2   2  18     1970.56     2063.02     82.79 o
   3   2  18      231.19      165.81     17.71 o
  -4   3  18      778.39      721.74     87.35 o
  -3   3  18     2330.09     2444.36    223.41 o
  -2   3  18     4372.61     4260.05    107.34 o
  -1   3  18     2552.67     2502.00     67.60 o
   0   3  18     5290.04     5217.40    102.24 o
   1   3  18     2828.20     2708.95     62.67 o
   2   3  18     3303.51     3234.08     85.23 o
   3   3  18      192.55      157.78     20.31 o
  -3   4  18       69.78       95.72     31.28 o
  -2   4  18      284.65      304.64     37.36 o
  -1   4  18      181.25      167.56     21.88 o
   0   4  18     1641.99     1640.82    136.25 o
   1   4  18     2188.28     2151.73     75.15 o
   2   4  18      689.40      622.58     97.87 o
   3   4  18      177.46      166.08     21.17 o
  -3   5  18      418.71      347.02     89.67 o
  -2   5  18        1.46       21.29     12.44 o
  -1   5  18     1541.01     1557.58    135.53 o
   0   5  18       43.58       54.20     10.62 o
   1   5  18     2808.98     2905.65     78.44 o
   2   5  18      235.97      200.57     20.77 o
  -2   6  18      644.40      639.66    108.02 o
  -1   6  18     1511.66     1357.97    161.90 o
   0   6  18       12.93       23.40     10.47 o
   1   6  18        1.46       14.73      9.82 o
   2   6  18      668.13      535.88    102.61 o
  -1   7  18     1308.44     1292.52    124.44 o
   0   7  18      199.65      205.86     33.68 o
   1   7  18      392.20      324.64     76.10 o
  -3   1  19      505.31      531.23     54.21 o
  -2   1  19       32.33       55.17      8.83 o
  -1   1  19      103.54      116.90     15.80 o
   0   1  19       72.22       77.18     16.18 o
   1   1  19       17.89       24.21      5.70 o
   2   1  19     3893.12     3920.59     94.67 o
   3   1  19      285.75      232.05     27.89 o
  -3   2  19     1762.95     1876.91    163.14 o
  -2   2  19       23.84       27.48     40.24 o
  -1   2  19       98.75       97.03     12.76 o
   0   2  19        3.90        9.85      7.25 o
   1   2  19      805.64      652.43     78.58 o
   2   2  19        9.32       22.74      6.22 o
   3   2  19     1081.26      953.58     97.19 o
  -3   3  19     1783.89     1680.77    202.56 o
  -2   3  19      490.68      486.75     47.96 o
  -1   3  19      737.13      693.50     59.75 o
   0   3  19       49.48       56.35     16.32 o
   1   3  19     3314.71     3491.18     88.12 o
   2   3  19     1310.54     1371.43     63.19 o
   3   3  19      261.57      231.17     33.65 o
  -3   4  19       26.42       64.20     36.30 o
  -2   4  19       57.60       94.34     16.82 o
  -1   4  19      541.57      474.58     62.23 o
   0   4  19      381.28      312.09     48.54 o
   1   4  19     1068.09      850.94     93.30 o
   2   4  19      874.33      754.06     81.79 o
  -2   5  19     2249.01     2299.93    195.17 o
  -1   5  19       77.88       89.46     12.82 o
   0   5  19        4.47       20.71     10.53 o
   1   5  19      274.99      253.61     32.48 o
   2   5  19        2.32       22.35     12.42 o
  -1   6  19      432.14      397.76     83.80 o
   0   6  19     2595.65     2645.77     88.00 o
   1   6  19      236.36      214.11     30.42 o
  -3   0  20       48.45       71.86     24.83 o
  -2   0  20     1408.38     1517.24    173.38 o
  -1   0  20        1.97       29.93      8.98 o
   0   0  20      124.95      138.89     20.64 o
   1   0  20     3372.46     3496.60    125.25 o
   2   0  20     1098.76     1177.45    210.64 o
  -3   1  20     2384.66     2615.87    245.82 o
  -2   1  20      348.13      345.55     58.02 o
  -1   1  20     5535.32     5552.35    148.07 o
   0   1  20       14.43       37.82      9.45 o
   1   1  20     2675.65     2612.69     72.03 o
   2   1  20      556.05      360.28     62.76 o
  -3   2  20     1339.60     1346.97    172.18 o
  -2   2  20    10817.53    10455.41    288.49 o
  -1   2  20       24.58       52.20     10.55 o
   0   2  20     6334.24     6320.59    149.32 o
   1   2  20      124.13      112.18     13.44 o
   2   2  20     4155.57     4111.38     85.74 o
  -2   3  20        3.63       38.41     27.37 o
  -1   3  20      720.33      677.54     78.45 o
   0   3  20      579.62      646.42     67.95 o
   1   3  20      375.51      284.62     44.46 o
   2   3  20     1887.63     1993.15    171.39 o
  -2   4  20        2.17       17.57     28.08 o
  -1   4  20      158.91      132.72     29.75 o
   0   4  20      714.25      578.68     97.63 o
   1   4  20      151.86      129.39     33.43 o
  -1   5  20     5717.72     5807.38    304.55 o
   0   5  20       86.60       82.84     19.68 o
   1   5  20     3891.17     4137.52    189.85 o
  -2   1  21      752.70      785.33    138.46 o
  -1   1  21      201.04      204.49     34.49 o
   0   1  21      485.43      437.33     59.21 o
   1   1  21       88.55       74.89     13.33 o
   2   1  21      255.60      192.21     27.68 o
  -2   2  21       32.94       31.85     17.71 o
  -1   2  21      578.11      567.26     99.09 o
   0   2  21       93.25       80.97     15.46 o
   1   2  21      837.01      561.80     88.72 o
  -1   3  21     1179.17     1123.79    141.89 o
   0   3  21     1550.37     1538.39     62.19 o
   1   3  21        7.35        7.55     15.42 o
   0   4  21        2.44       32.74     11.43 o
  -1   0  22     8244.28     7626.46   3885.18 o
   0   0  22     6443.06     6524.10   3321.19 o
  -1   1  22        1.23       15.75     29.70 o
   0   1  22      262.47      225.72     43.09 o
 
